# Supplementary material for: Rational Design and Experimental Analysis of Short-Oligonucleotide Substrate Specificity for Targeting Bacterial Nucleases
Source: J Med Chem. 2021 Aug 30;64(17):12855–64. doi: 10.1021/acs.jmedchem.1c00884 (PMC8436206; doi:10.1021/acs.jmedchem.1c00884)
Supplement: Supplementary file 2 — jm1c00884_si_002.csv [file jm1c00884_si_002.csv]

	SMILE
Nude dTdT probe	O=C(C(C)=CN1[C@H]2C([H])[C@H](OP(O)(OC[C@H]3O[C@@H](N(C(N4)=O)C=C(C)C4=O)C([H])[C@@H]3OP(O)(OC[C@H]5O[C@@H](N6C=CC(N)=NC6=O)[C@H](OC)[C@@H]5OP(O)(OC[C@H]7O[C@@H](N(C=N8)C9=C8C(NC(N)=N9)=O)[C@H]
	(OC)[C@@H]7OP(O)(OC[C@H]%10O[C@@H](N(C(N%11)=O)C=CC%11=O)[C@H](OC)[C@@H]%10OP(O)(OC[C@H]%12O[C@@H](N(C(N%13)=O)C=CC%13=O)[C@H](OC)[C@@H]%12OP(O)(OC[C@H]%14O[C@@H](N%15C=CC(N)=NC%15=O)[C@H](OC)
	[C@@H]%14O)=O)=O)=O)=O)=O)=O)[C@@H](COP(O[C@H]%16[C@@H](OC)[C@H](N(C=N%17)C%18=C%17C(NC(N)=N%18)=O)O[C@@H]%16COP(O[C@H]%19[C@@H](OC)[C@H](N%20C=CC(N)=NC%20=O)O[C@@H]%19COP(O[C@H]%21[C@@H](OC)
	[C@H](N(C(N%22)=O)C=CC%22=O)O[C@@H]%21COP(O[C@H]%23[C@@H](OC)[C@H](N%24C=CC(N)=NC%24=O)O[C@@H]%23CO)(O)=O)(O)=O)(O)=O)(O)=O)O2)NC1=O
Pent#1	O=C(C(C)=CN1[C@H]2C([H])[C@H](OP(O)(OC[C@H]3O[C@@H](N(C(N4)=O)C=C(C)C4=O)C([H])[C@@H]3OP(O)(OC[C@H]5O[C@@H](N6C=CC(N)=NC6=O)[C@H](OC)[C@@H]5OP(O)(OC[C@H]7O[C@@H](N(C=N8)C9=C8C(NC(N)=N9)=O)[C@H]
	(OC)[C@@H]7OP(O)(OC[C@H]%10O[C@@H](N(C(N%11)=O)C=CC%11=O)[C@H](OC)[C@@H]%10O)=O)=O)=O)=O)[C@@H](CO)O2)NC1=O
Pent#2	O=C(C(C)=CN1[C@H]2C([H])[C@H](OP(O)(OC[C@H]3O[C@@H](N(C(N4)=O)C=C(C)C4=O)C([H])[C@@H]3OP(O)(OC[C@H]5O[C@@H](N6C=CC(N)=NC6=O)[C@H](OC)[C@@H]5OP(O)(OC[C@H]7O[C@@H](N(C=N8)C9=C8C(NC(N)=N9)=O)[C@H]
	(OC)[C@@H]7O)=O)=O)=O)[C@@H](COP(O[C@H]%10[C@@H](OC)[C@H](N(C=N%11)C%12=C%11C(NC(N)=N%12)=O)O[C@@H]%10CO)(O)=O)O2)NC1=O
Pent#3	O=C(C(C)=CN1[C@H]2C([H])[C@H](OP(O)(OC[C@H]3O[C@@H](N(C(N4)=O)C=C(C)C4=O)C([H])[C@@H]3OP(O)(OC[C@H]5O[C@@H](N6C=CC(N)=NC6=O)[C@H](OC)[C@@H]5O)=O)=O)[C@@H](COP(O[C@H]7[C@@H](OC)[C@H](N(C=N8)
	C9=C8C(NC(N)=N9)=O)O[C@@H]7COP(O[C@H]%10[C@@H](OC)[C@H](N%11C=CC(N)=NC%11=O)O[C@@H]%10CO)(O)=O)(O)=O)O2)NC1=O
Pent#4	O=C(C(C)=CN1[C@H]2C([H])[C@H](OP(O)(OC[C@H]3O[C@@H](N(C(N4)=O)C=C(C)C4=O)C([H])[C@@H]3O)=O)[C@@H](COP(O[C@H]5[C@@H](OC)[C@H](N(C=N6)C7=C6C(NC(N)=N7)=O)O[C@@H]5COP(O[C@H]8[C@@H](OC)[C@H](N9C=CC
	(N)=NC9=O)O[C@@H]8COP(O[C@H]%10[C@@H](OC)[C@H](N(C(N%11)=O)C=CC%11=O)O[C@@H]%10CO)(O)=O)(O)=O)(O)=O)O2)NC1=O
