# Supplementary material for: Rational Design and Experimental Analysis of Short-Oligonucleotide Substrate Specificity for Targeting Bacterial Nucleases
Source: J Med Chem. 2021 Aug 30;64(17):12855–64. doi: 10.1021/acs.jmedchem.1c00884 (PMC8436206; doi:10.1021/acs.jmedchem.1c00884)
Supplement: Supplementary file 4 — jm1c00884_si_004.pdb [file jm1c00884_si_004.pdb]

REMARK   4      COMPLIES WITH FORMAT V. 3.0, 1-DEC-2006
REMARK 888
REMARK 888 WRITTEN BY MAESTRO (A PRODUCT OF SCHRODINGER, LLC)
TITLE     1SNC_pent3
MODEL        1
ATOM      1  N   LEU A   7       0.162  37.787  22.220  1.00 35.94           N  
ATOM      2  CA  LEU A   7       1.422  37.064  22.012  1.00 35.91           C  
ATOM      3  C   LEU A   7       2.394  37.944  21.195  1.00 36.95           C  
ATOM      4  O   LEU A   7       2.004  39.016  20.722  1.00 37.74           O  
ATOM      5  CB  LEU A   7       1.178  35.703  21.312  1.00 34.54           C  
ATOM      6  CG  LEU A   7       0.098  34.782  21.933  1.00 33.37           C  
ATOM      7  CD1 LEU A   7      -0.008  33.471  21.137  1.00 32.45           C  
ATOM      8  CD2 LEU A   7       0.329  34.489  23.426  1.00 32.71           C  
ATOM      9  H1  LEU A   7       0.369  38.692  22.629  1.00  0.00           H  
ATOM     10  H2  LEU A   7      -0.220  38.036  21.315  1.00  0.00           H  
ATOM     11  HA  LEU A   7       1.879  36.889  22.987  1.00  0.00           H  
ATOM     12  HB2 LEU A   7       0.924  35.879  20.265  1.00  0.00           H  
ATOM     13  HB3 LEU A   7       2.120  35.154  21.290  1.00  0.00           H  
ATOM     14  HG  LEU A   7      -0.866  35.285  21.847  1.00  0.00           H  
ATOM     15 HD11 LEU A   7      -0.787  32.824  21.542  1.00  0.00           H  
ATOM     16 HD12 LEU A   7      -0.252  33.660  20.091  1.00  0.00           H  
ATOM     17 HD13 LEU A   7       0.928  32.913  21.160  1.00  0.00           H  
ATOM     18 HD21 LEU A   7      -0.415  33.788  23.807  1.00  0.00           H  
ATOM     19 HD22 LEU A   7       1.312  34.058  23.605  1.00  0.00           H  
ATOM     20 HD23 LEU A   7       0.251  35.396  24.026  1.00  0.00           H  
ATOM     21  N   HIS A   8       3.650  37.514  21.038  1.00 37.46           N  
ATOM     22  CA  HIS A   8       4.674  38.186  20.236  1.00 37.78           C  
ATOM     23  C   HIS A   8       5.553  37.140  19.538  1.00 35.34           C  
ATOM     24  O   HIS A   8       5.861  36.100  20.124  1.00 34.63           O  
ATOM     25  CB  HIS A   8       5.445  39.228  21.075  1.00 41.29           C  
ATOM     26  CG  HIS A   8       6.313  40.161  20.262  1.00 44.86           C  
ATOM     27  ND1 HIS A   8       7.695  40.073  20.204  1.00 46.34           N  
ATOM     28  CD2 HIS A   8       5.982  41.208  19.429  1.00 46.38           C  
ATOM     29  CE1 HIS A   8       8.130  41.016  19.370  1.00 47.00           C  
ATOM     30  NE2 HIS A   8       7.141  41.747  18.864  1.00 47.24           N  
ATOM     31  H   HIS A   8       3.908  36.612  21.414  1.00  0.00           H  
ATOM     32  HA  HIS A   8       4.161  38.729  19.440  1.00  0.00           H  
ATOM     33  HB2 HIS A   8       4.735  39.852  21.618  1.00  0.00           H  
ATOM     34  HB3 HIS A   8       6.054  38.732  21.832  1.00  0.00           H  
ATOM     35  HD1 HIS A   8       8.334  39.429  20.734  1.00  0.00           H  
ATOM     36  HD2 HIS A   8       5.002  41.601  19.189  1.00  0.00           H  
ATOM     37  HE1 HIS A   8       9.177  41.172  19.143  1.00  0.00           H  
ATOM     38  N   LYS A   9       5.921  37.406  18.280  1.00 32.28           N  
ATOM     39  CA  LYS A   9       6.689  36.524  17.409  1.00 30.33           C  
ATOM     40  C   LYS A   9       8.152  36.993  17.482  1.00 29.33           C  
ATOM     41  O   LYS A   9       8.486  38.090  17.030  1.00 30.14           O  
ATOM     42  CB  LYS A   9       6.149  36.664  15.961  1.00 30.89           C  
ATOM     43  CG  LYS A   9       4.622  36.457  15.863  1.00 31.08           C  
ATOM     44  CD  LYS A   9       4.059  36.446  14.433  1.00 31.91           C  
ATOM     45  CE  LYS A   9       2.545  36.742  14.375  1.00 33.18           C  
ATOM     46  NZ  LYS A   9       1.717  35.754  15.089  1.00 34.30           N1+
ATOM     47  H   LYS A   9       5.697  38.317  17.906  1.00  0.00           H  
ATOM     48  HA  LYS A   9       6.599  35.486  17.732  1.00  0.00           H  
ATOM     49  HB2 LYS A   9       6.396  37.643  15.547  1.00  0.00           H  
ATOM     50  HB3 LYS A   9       6.656  35.935  15.325  1.00  0.00           H  
ATOM     51  HG2 LYS A   9       4.364  35.517  16.345  1.00  0.00           H  
ATOM     52  HG3 LYS A   9       4.117  37.239  16.429  1.00  0.00           H  
ATOM     53  HD2 LYS A   9       4.569  37.210  13.845  1.00  0.00           H  
ATOM     54  HD3 LYS A   9       4.286  35.496  13.947  1.00  0.00           H  
ATOM     55  HE2 LYS A   9       2.341  37.730  14.791  1.00  0.00           H  
ATOM     56  HE3 LYS A   9       2.219  36.773  13.335  1.00  0.00           H  
ATOM     57  HZ1 LYS A   9       0.747  36.007  15.037  1.00  0.00           H  
ATOM     58  HZ2 LYS A   9       1.810  34.819  14.704  1.00  0.00           H  
ATOM     59  HZ3 LYS A   9       1.948  35.682  16.094  1.00  0.00           H  
ATOM     60  N   GLU A  10       9.014  36.181  18.093  1.00 27.44           N  
ATOM     61  CA  GLU A  10      10.428  36.464  18.319  1.00 25.81           C  
ATOM     62  C   GLU A  10      11.256  35.799  17.197  1.00 23.67           C  
ATOM     63  O   GLU A  10      11.008  34.625  16.911  1.00 21.97           O  
ATOM     64  CB  GLU A  10      10.837  35.797  19.652  1.00 27.82           C  
ATOM     65  CG  GLU A  10      10.125  36.368  20.900  1.00 29.95           C  
ATOM     66  CD  GLU A  10      10.401  37.849  21.135  1.00 32.13           C  
ATOM     67  OE1 GLU A  10       9.445  38.578  21.464  1.00 32.99           O  
ATOM     68  OE2 GLU A  10      11.567  38.270  20.977  1.00 33.94           O1-
ATOM     69  H   GLU A  10       8.686  35.256  18.372  1.00  0.00           H  
ATOM     70  HA  GLU A  10      10.592  37.538  18.379  1.00  0.00           H  
ATOM     71  HB2 GLU A  10      10.643  34.725  19.602  1.00  0.00           H  
ATOM     72  HB3 GLU A  10      11.915  35.894  19.789  1.00  0.00           H  
ATOM     73  HG2 GLU A  10       9.048  36.206  20.823  1.00  0.00           H  
ATOM     74  HG3 GLU A  10      10.448  35.823  21.787  1.00  0.00           H  
ATOM     75  N   PRO A  11      12.232  36.498  16.569  1.00 22.11           N  
ATOM     76  CA  PRO A  11      13.192  35.922  15.608  1.00 21.23           C  
ATOM     77  C   PRO A  11      13.953  34.685  16.128  1.00 20.00           C  
ATOM     78  O   PRO A  11      14.298  34.611  17.310  1.00 18.62           O  
ATOM     79  CB  PRO A  11      14.196  37.051  15.316  1.00 22.00           C  
ATOM     80  CG  PRO A  11      13.453  38.336  15.629  1.00 22.49           C  
ATOM     81  CD  PRO A  11      12.416  37.947  16.682  1.00 22.00           C  
ATOM     82  HA  PRO A  11      12.641  35.667  14.702  1.00  0.00           H  
ATOM     83  HB2 PRO A  11      15.067  36.983  15.971  1.00  0.00           H  
ATOM     84  HB3 PRO A  11      14.562  37.021  14.289  1.00  0.00           H  
ATOM     85  HG2 PRO A  11      14.111  39.141  15.959  1.00  0.00           H  
ATOM     86  HG3 PRO A  11      12.940  38.680  14.730  1.00  0.00           H  
ATOM     87  HD3 PRO A  11      11.483  38.491  16.520  1.00  0.00           H  
ATOM     88  HD2 PRO A  11      12.783  38.185  17.682  1.00  0.00           H  
ATOM     89  N   ALA A  12      14.262  33.750  15.225  1.00 18.82           N  
ATOM     90  CA  ALA A  12      15.029  32.534  15.463  1.00 19.30           C  
ATOM     91  C   ALA A  12      15.893  32.187  14.239  1.00 18.90           C  
ATOM     92  O   ALA A  12      15.698  32.743  13.156  1.00 19.69           O  
ATOM     93  CB  ALA A  12      14.085  31.402  15.904  1.00 18.86           C  
ATOM     94  H   ALA A  12      13.944  33.872  14.264  1.00  0.00           H  
ATOM     95  HA  ALA A  12      15.728  32.737  16.276  1.00  0.00           H  
ATOM     96  HB1 ALA A  12      14.633  30.480  16.091  1.00  0.00           H  
ATOM     97  HB2 ALA A  12      13.562  31.659  16.825  1.00  0.00           H  
ATOM     98  HB3 ALA A  12      13.335  31.192  15.141  1.00  0.00           H  
ATOM     99  N   THR A  13      16.833  31.253  14.409  1.00 17.61           N  
ATOM    100  CA  THR A  13      17.705  30.692  13.372  1.00 17.24           C  
ATOM    101  C   THR A  13      17.745  29.165  13.579  1.00 16.97           C  
ATOM    102  O   THR A  13      17.701  28.704  14.719  1.00 16.67           O  
ATOM    103  CB  THR A  13      19.099  31.385  13.410  1.00 17.65           C  
ATOM    104  OG1 THR A  13      18.971  32.778  13.165  1.00 19.11           O  
ATOM    105  CG2 THR A  13      20.097  30.850  12.368  1.00 17.00           C  
ATOM    106  H   THR A  13      16.917  30.835  15.329  1.00  0.00           H  
ATOM    107  HA  THR A  13      17.255  30.867  12.392  1.00  0.00           H  
ATOM    108  HB  THR A  13      19.539  31.257  14.398  1.00  0.00           H  
ATOM    109  HG1 THR A  13      19.815  33.188  13.324  1.00  0.00           H  
ATOM    110 HG21 THR A  13      21.044  31.389  12.409  1.00  0.00           H  
ATOM    111 HG22 THR A  13      20.330  29.799  12.538  1.00  0.00           H  
ATOM    112 HG23 THR A  13      19.706  30.943  11.354  1.00  0.00           H  
ATOM    113  N   LEU A  14      17.818  28.377  12.500  1.00 16.49           N  
ATOM    114  CA  LEU A  14      17.809  26.911  12.510  1.00 18.25           C  
ATOM    115  C   LEU A  14      19.185  26.368  12.940  1.00 19.56           C  
ATOM    116  O   LEU A  14      20.210  26.808  12.414  1.00 21.89           O  
ATOM    117  CB  LEU A  14      17.469  26.455  11.065  1.00 18.61           C  
ATOM    118  CG  LEU A  14      17.223  24.952  10.786  1.00 19.64           C  
ATOM    119  CD1 LEU A  14      18.495  24.152  10.472  1.00 20.19           C  
ATOM    120  CD2 LEU A  14      16.334  24.259  11.831  1.00 20.01           C  
ATOM    121  H   LEU A  14      17.903  28.819  11.597  1.00  0.00           H  
ATOM    122  HA  LEU A  14      17.043  26.570  13.203  1.00  0.00           H  
ATOM    123  HB2 LEU A  14      16.550  26.966  10.779  1.00  0.00           H  
ATOM    124  HB3 LEU A  14      18.223  26.828  10.369  1.00  0.00           H  
ATOM    125  HG  LEU A  14      16.662  24.935   9.853  1.00  0.00           H  
ATOM    126 HD11 LEU A  14      18.250  23.133  10.168  1.00  0.00           H  
ATOM    127 HD12 LEU A  14      19.054  24.607   9.653  1.00  0.00           H  
ATOM    128 HD13 LEU A  14      19.164  24.083  11.323  1.00  0.00           H  
ATOM    129 HD21 LEU A  14      16.076  23.247  11.516  1.00  0.00           H  
ATOM    130 HD22 LEU A  14      16.824  24.177  12.799  1.00  0.00           H  
ATOM    131 HD23 LEU A  14      15.398  24.800  11.971  1.00  0.00           H  
ATOM    132  N   ILE A  15      19.205  25.406  13.875  1.00 19.59           N  
ATOM    133  CA  ILE A  15      20.392  24.649  14.280  1.00 20.89           C  
ATOM    134  C   ILE A  15      20.283  23.226  13.695  1.00 22.45           C  
ATOM    135  O   ILE A  15      21.234  22.751  13.073  1.00 24.12           O  
ATOM    136  CB  ILE A  15      20.518  24.622  15.836  1.00 21.43           C  
ATOM    137  CG1 ILE A  15      20.649  26.053  16.409  1.00 20.67           C  
ATOM    138  CG2 ILE A  15      21.687  23.735  16.328  1.00 20.44           C  
ATOM    139  CD1 ILE A  15      20.653  26.127  17.943  1.00 21.58           C  
ATOM    140  H   ILE A  15      18.322  25.108  14.279  1.00  0.00           H  
ATOM    141  HA  ILE A  15      21.298  25.104  13.874  1.00  0.00           H  
ATOM    142  HB  ILE A  15      19.605  24.192  16.242  1.00  0.00           H  
ATOM    143 HG12 ILE A  15      21.554  26.522  16.022  1.00  0.00           H  
ATOM    144 HG13 ILE A  15      19.824  26.669  16.052  1.00  0.00           H  
ATOM    145 HG21 ILE A  15      21.734  23.686  17.415  1.00  0.00           H  
ATOM    146 HG22 ILE A  15      21.595  22.702  15.994  1.00  0.00           H  
ATOM    147 HG23 ILE A  15      22.646  24.113  15.972  1.00  0.00           H  
ATOM    148 HD11 ILE A  15      20.624  27.164  18.270  1.00  0.00           H  
ATOM    149 HD12 ILE A  15      19.788  25.619  18.371  1.00  0.00           H  
ATOM    150 HD13 ILE A  15      21.553  25.690  18.372  1.00  0.00           H  
ATOM    151  N   LYS A  16      19.137  22.551  13.868  1.00 22.85           N  
ATOM    152  CA  LYS A  16      18.887  21.189  13.402  1.00 23.81           C  
ATOM    153  C   LYS A  16      17.377  20.973  13.256  1.00 22.99           C  
ATOM    154  O   LYS A  16      16.623  21.296  14.172  1.00 22.81           O  
ATOM    155  CB  LYS A  16      19.547  20.171  14.368  1.00 25.69           C  
ATOM    156  CG  LYS A  16      19.504  18.702  13.902  1.00 28.95           C  
ATOM    157  CD  LYS A  16      20.136  17.752  14.935  1.00 30.89           C  
ATOM    158  CE  LYS A  16      20.108  16.266  14.524  1.00 32.73           C  
ATOM    159  NZ  LYS A  16      21.057  15.955  13.440  1.00 33.50           N1+
ATOM    160  H   LYS A  16      18.370  23.000  14.360  1.00  0.00           H  
ATOM    161  HA  LYS A  16      19.338  21.080  12.413  1.00  0.00           H  
ATOM    162  HB2 LYS A  16      20.590  20.446  14.528  1.00  0.00           H  
ATOM    163  HB3 LYS A  16      19.068  20.242  15.345  1.00  0.00           H  
ATOM    164  HG2 LYS A  16      18.472  18.393  13.729  1.00  0.00           H  
ATOM    165  HG3 LYS A  16      20.018  18.617  12.944  1.00  0.00           H  
ATOM    166  HD2 LYS A  16      21.160  18.058  15.155  1.00  0.00           H  
ATOM    167  HD3 LYS A  16      19.591  17.854  15.875  1.00  0.00           H  
ATOM    168  HE2 LYS A  16      20.366  15.650  15.387  1.00  0.00           H  
ATOM    169  HE3 LYS A  16      19.100  15.971  14.227  1.00  0.00           H  
ATOM    170  HZ1 LYS A  16      21.032  14.971  13.238  1.00  0.00           H  
ATOM    171  HZ2 LYS A  16      20.830  16.450  12.597  1.00  0.00           H  
ATOM    172  HZ3 LYS A  16      21.997  16.188  13.711  1.00  0.00           H  
ATOM    173  N   ALA A  17      16.932  20.371  12.147  1.00 22.57           N  
ATOM    174  CA  ALA A  17      15.593  19.806  12.016  1.00 22.54           C  
ATOM    175  C   ALA A  17      15.722  18.317  12.379  1.00 22.65           C  
ATOM    176  O   ALA A  17      16.362  17.562  11.645  1.00 24.02           O  
ATOM    177  CB  ALA A  17      15.132  19.943  10.553  1.00 23.08           C  
ATOM    178  H   ALA A  17      17.609  20.097  11.451  1.00  0.00           H  
ATOM    179  HA  ALA A  17      14.879  20.306  12.673  1.00  0.00           H  
ATOM    180  HB1 ALA A  17      14.146  19.498  10.411  1.00  0.00           H  
ATOM    181  HB2 ALA A  17      15.056  20.992  10.266  1.00  0.00           H  
ATOM    182  HB3 ALA A  17      15.815  19.458   9.855  1.00  0.00           H  
ATOM    183  N   ILE A  18      15.177  17.909  13.533  1.00 22.63           N  
ATOM    184  CA  ILE A  18      15.283  16.533  14.028  1.00 22.18           C  
ATOM    185  C   ILE A  18      14.188  15.666  13.370  1.00 22.44           C  
ATOM    186  O   ILE A  18      14.458  14.525  12.974  1.00 22.91           O  
ATOM    187  CB  ILE A  18      15.141  16.522  15.582  1.00 22.55           C  
ATOM    188  CG1 ILE A  18      16.292  17.301  16.268  1.00 23.79           C  
ATOM    189  CG2 ILE A  18      15.067  15.095  16.166  1.00 21.85           C  
ATOM    190  CD1 ILE A  18      16.001  17.712  17.722  1.00 26.01           C  
ATOM    191  H   ILE A  18      14.612  18.542  14.078  1.00  0.00           H  
ATOM    192  HA  ILE A  18      16.257  16.114  13.760  1.00  0.00           H  
ATOM    193  HB  ILE A  18      14.205  17.010  15.843  1.00  0.00           H  
ATOM    194 HG12 ILE A  18      17.200  16.697  16.239  1.00  0.00           H  
ATOM    195 HG13 ILE A  18      16.532  18.210  15.717  1.00  0.00           H  
ATOM    196 HG21 ILE A  18      15.001  15.116  17.251  1.00  0.00           H  
ATOM    197 HG22 ILE A  18      14.184  14.551  15.830  1.00  0.00           H  
ATOM    198 HG23 ILE A  18      15.948  14.507  15.905  1.00  0.00           H  
ATOM    199 HD11 ILE A  18      16.895  18.124  18.191  1.00  0.00           H  
ATOM    200 HD12 ILE A  18      15.226  18.476  17.768  1.00  0.00           H  
ATOM    201 HD13 ILE A  18      15.681  16.874  18.341  1.00  0.00           H  
ATOM    202  N   ASP A  19      12.957  16.178  13.258  1.00 21.92           N  
ATOM    203  CA  ASP A  19      11.853  15.546  12.541  1.00 21.12           C  
ATOM    204  C   ASP A  19      10.879  16.621  12.033  1.00 19.76           C  
ATOM    205  O   ASP A  19      11.268  17.776  11.847  1.00 19.59           O  
ATOM    206  CB  ASP A  19      11.248  14.361  13.345  1.00 22.94           C  
ATOM    207  CG  ASP A  19      10.200  14.647  14.418  1.00 24.49           C  
ATOM    208  OD1 ASP A  19       9.589  13.636  14.811  1.00 25.15           O  
ATOM    209  OD2 ASP A  19       9.967  15.823  14.772  1.00 25.06           O1-
ATOM    210  H   ASP A  19      12.748  17.097  13.641  1.00  0.00           H  
ATOM    211  HA  ASP A  19      12.278  15.124  11.629  1.00  0.00           H  
ATOM    212  HB2 ASP A  19      10.770  13.686  12.635  1.00  0.00           H  
ATOM    213  HB3 ASP A  19      12.031  13.777  13.822  1.00  0.00           H  
ATOM    214  N   GLY A  20       9.634  16.215  11.762  1.00 18.36           N  
ATOM    215  CA  GLY A  20       8.549  17.056  11.296  1.00 16.88           C  
ATOM    216  C   GLY A  20       7.962  17.992  12.357  1.00 14.72           C  
ATOM    217  O   GLY A  20       7.351  18.984  11.966  1.00 14.33           O  
ATOM    218  H   GLY A  20       9.410  15.252  11.972  1.00  0.00           H  
ATOM    219  HA2 GLY A  20       8.880  17.644  10.443  1.00  0.00           H  
ATOM    220  HA3 GLY A  20       7.752  16.409  10.930  1.00  0.00           H  
ATOM    221  N   ASP A  21       8.137  17.710  13.664  1.00 14.04           N  
ATOM    222  CA  ASP A  21       7.500  18.449  14.765  1.00 13.26           C  
ATOM    223  C   ASP A  21       8.465  18.887  15.869  1.00 13.29           C  
ATOM    224  O   ASP A  21       8.144  19.839  16.589  1.00 12.56           O  
ATOM    225  CB  ASP A  21       6.229  17.743  15.309  1.00 12.29           C  
ATOM    226  CG  ASP A  21       6.429  16.453  16.104  1.00 13.20           C  
ATOM    227  OD1 ASP A  21       5.703  15.476  15.793  1.00 13.62           O  
ATOM    228  OD2 ASP A  21       7.222  16.412  17.071  1.00 13.37           O1-
ATOM    229  H   ASP A  21       8.735  16.919  13.922  1.00  0.00           H  
ATOM    230  HA  ASP A  21       7.163  19.400  14.358  1.00  0.00           H  
ATOM    231  HB2 ASP A  21       5.706  18.429  15.973  1.00  0.00           H  
ATOM    232  HB3 ASP A  21       5.543  17.555  14.486  1.00  0.00           H  
ATOM    233  N   THR A  22       9.624  18.238  15.996  1.00 12.50           N  
ATOM    234  CA  THR A  22      10.681  18.573  16.935  1.00 13.52           C  
ATOM    235  C   THR A  22      11.887  19.112  16.126  1.00 15.32           C  
ATOM    236  O   THR A  22      12.354  18.490  15.166  1.00 16.28           O  
ATOM    237  CB  THR A  22      10.992  17.293  17.756  1.00 13.76           C  
ATOM    238  OG1 THR A  22       9.818  16.914  18.481  1.00 13.48           O  
ATOM    239  CG2 THR A  22      12.114  17.487  18.789  1.00 14.42           C  
ATOM    240  H   THR A  22       9.768  17.383  15.439  1.00  0.00           H  
ATOM    241  HA  THR A  22      10.347  19.349  17.622  1.00  0.00           H  
ATOM    242  HB  THR A  22      11.266  16.478  17.081  1.00  0.00           H  
ATOM    243  HG1 THR A  22       9.125  16.785  17.822  1.00  0.00           H  
ATOM    244 HG21 THR A  22      12.254  16.595  19.398  1.00  0.00           H  
ATOM    245 HG22 THR A  22      13.066  17.686  18.297  1.00  0.00           H  
ATOM    246 HG23 THR A  22      11.910  18.329  19.450  1.00  0.00           H  
ATOM    247  N   VAL A  23      12.388  20.299  16.496  1.00 15.94           N  
ATOM    248  CA  VAL A  23      13.471  21.034  15.840  1.00 17.80           C  
ATOM    249  C   VAL A  23      14.354  21.701  16.911  1.00 18.15           C  
ATOM    250  O   VAL A  23      13.872  22.015  17.999  1.00 18.12           O  
ATOM    251  CB  VAL A  23      12.912  22.019  14.767  1.00 18.65           C  
ATOM    252  CG1 VAL A  23      12.174  21.319  13.608  1.00 19.31           C  
ATOM    253  CG2 VAL A  23      12.002  23.119  15.352  1.00 19.45           C  
ATOM    254  H   VAL A  23      12.014  20.737  17.334  1.00  0.00           H  
ATOM    255  HA  VAL A  23      14.117  20.314  15.334  1.00  0.00           H  
ATOM    256  HB  VAL A  23      13.777  22.520  14.327  1.00  0.00           H  
ATOM    257 HG11 VAL A  23      11.990  22.012  12.787  1.00  0.00           H  
ATOM    258 HG12 VAL A  23      12.738  20.479  13.209  1.00  0.00           H  
ATOM    259 HG13 VAL A  23      11.205  20.931  13.926  1.00  0.00           H  
ATOM    260 HG21 VAL A  23      11.679  23.816  14.578  1.00  0.00           H  
ATOM    261 HG22 VAL A  23      11.107  22.699  15.813  1.00  0.00           H  
ATOM    262 HG23 VAL A  23      12.517  23.705  16.110  1.00  0.00           H  
ATOM    263  N   LYS A  24      15.633  21.949  16.614  1.00 18.74           N  
ATOM    264  CA  LYS A  24      16.517  22.801  17.401  1.00 19.72           C  
ATOM    265  C   LYS A  24      16.656  24.125  16.649  1.00 18.28           C  
ATOM    266  O   LYS A  24      17.104  24.150  15.497  1.00 17.71           O  
ATOM    267  CB  LYS A  24      17.918  22.173  17.530  1.00 22.10           C  
ATOM    268  CG  LYS A  24      17.905  20.801  18.217  1.00 25.89           C  
ATOM    269  CD  LYS A  24      19.301  20.302  18.636  1.00 28.46           C  
ATOM    270  CE  LYS A  24      19.678  20.596  20.104  1.00 30.51           C  
ATOM    271  NZ  LYS A  24      19.900  22.027  20.385  1.00 31.63           N1+
ATOM    272  H   LYS A  24      15.966  21.708  15.678  1.00  0.00           H  
ATOM    273  HA  LYS A  24      16.120  22.988  18.397  1.00  0.00           H  
ATOM    274  HB2 LYS A  24      18.390  22.077  16.552  1.00  0.00           H  
ATOM    275  HB3 LYS A  24      18.547  22.861  18.094  1.00  0.00           H  
ATOM    276  HG2 LYS A  24      17.226  20.797  19.071  1.00  0.00           H  
ATOM    277  HG3 LYS A  24      17.485  20.097  17.499  1.00  0.00           H  
ATOM    278  HD2 LYS A  24      19.310  19.217  18.519  1.00  0.00           H  
ATOM    279  HD3 LYS A  24      20.068  20.666  17.951  1.00  0.00           H  
ATOM    280  HE2 LYS A  24      18.915  20.207  20.780  1.00  0.00           H  
ATOM    281  HE3 LYS A  24      20.598  20.060  20.346  1.00  0.00           H  
ATOM    282  HZ1 LYS A  24      20.262  22.122  21.319  1.00  0.00           H  
ATOM    283  HZ2 LYS A  24      20.579  22.414  19.754  1.00  0.00           H  
ATOM    284  HZ3 LYS A  24      19.039  22.564  20.339  1.00  0.00           H  
ATOM    285  N   LEU A  25      16.302  25.218  17.324  1.00 16.96           N  
ATOM    286  CA  LEU A  25      16.450  26.585  16.857  1.00 17.41           C  
ATOM    287  C   LEU A  25      17.299  27.347  17.883  1.00 18.15           C  
ATOM    288  O   LEU A  25      17.295  27.031  19.077  1.00 17.97           O  
ATOM    289  CB  LEU A  25      15.072  27.268  16.682  1.00 15.80           C  
ATOM    290  CG  LEU A  25      14.031  26.517  15.821  1.00 14.51           C  
ATOM    291  CD1 LEU A  25      12.670  27.221  15.881  1.00 13.85           C  
ATOM    292  CD2 LEU A  25      14.472  26.348  14.362  1.00 14.59           C  
ATOM    293  H   LEU A  25      16.036  25.119  18.293  1.00  0.00           H  
ATOM    294  HA  LEU A  25      16.976  26.595  15.902  1.00  0.00           H  
ATOM    295  HB2 LEU A  25      14.642  27.449  17.666  1.00  0.00           H  
ATOM    296  HB3 LEU A  25      15.232  28.258  16.255  1.00  0.00           H  
ATOM    297  HG  LEU A  25      13.888  25.523  16.244  1.00  0.00           H  
ATOM    298 HD11 LEU A  25      11.935  26.711  15.259  1.00  0.00           H  
ATOM    299 HD12 LEU A  25      12.283  27.229  16.900  1.00  0.00           H  
ATOM    300 HD13 LEU A  25      12.736  28.252  15.535  1.00  0.00           H  
ATOM    301 HD21 LEU A  25      13.684  25.895  13.760  1.00  0.00           H  
ATOM    302 HD22 LEU A  25      14.735  27.303  13.906  1.00  0.00           H  
ATOM    303 HD23 LEU A  25      15.333  25.687  14.297  1.00  0.00           H  
ATOM    304  N   MET A  26      18.008  28.367  17.403  1.00 19.92           N  
ATOM    305  CA  MET A  26      18.687  29.390  18.182  1.00 23.21           C  
ATOM    306  C   MET A  26      17.624  30.459  18.476  1.00 24.02           C  
ATOM    307  O   MET A  26      16.952  30.925  17.554  1.00 24.64           O  
ATOM    308  CB  MET A  26      19.795  30.002  17.294  1.00 25.30           C  
ATOM    309  CG  MET A  26      20.835  30.838  18.057  1.00 28.04           C  
ATOM    310  SD  MET A  26      22.029  29.883  19.035  1.00 31.71           S  
ATOM    311  CE  MET A  26      23.074  29.183  17.727  1.00 31.71           C  
ATOM    312  H   MET A  26      17.913  28.547  16.403  1.00  0.00           H  
ATOM    313  HA  MET A  26      19.101  28.965  19.096  1.00  0.00           H  
ATOM    314  HB2 MET A  26      20.310  29.215  16.743  1.00  0.00           H  
ATOM    315  HB3 MET A  26      19.343  30.631  16.529  1.00  0.00           H  
ATOM    316  HG2 MET A  26      21.399  31.448  17.351  1.00  0.00           H  
ATOM    317  HG3 MET A  26      20.332  31.541  18.722  1.00  0.00           H  
ATOM    318  HE1 MET A  26      23.878  28.591  18.166  1.00  0.00           H  
ATOM    319  HE2 MET A  26      22.500  28.533  17.068  1.00  0.00           H  
ATOM    320  HE3 MET A  26      23.522  29.975  17.127  1.00  0.00           H  
ATOM    321  N   TYR A  27      17.465  30.827  19.746  1.00 23.96           N  
ATOM    322  CA  TYR A  27      16.451  31.737  20.259  1.00 24.27           C  
ATOM    323  C   TYR A  27      17.176  32.818  21.065  1.00 26.15           C  
ATOM    324  O   TYR A  27      17.780  32.524  22.097  1.00 25.86           O  
ATOM    325  CB  TYR A  27      15.436  30.923  21.091  1.00 22.79           C  
ATOM    326  CG  TYR A  27      14.423  31.743  21.871  1.00 21.96           C  
ATOM    327  CD1 TYR A  27      13.458  32.517  21.193  1.00 21.91           C  
ATOM    328  CD2 TYR A  27      14.462  31.756  23.282  1.00 21.92           C  
ATOM    329  CE1 TYR A  27      12.555  33.311  21.924  1.00 22.35           C  
ATOM    330  CE2 TYR A  27      13.557  32.550  24.011  1.00 22.10           C  
ATOM    331  CZ  TYR A  27      12.606  33.335  23.331  1.00 22.96           C  
ATOM    332  OH  TYR A  27      11.731  34.117  24.027  1.00 24.36           O  
ATOM    333  H   TYR A  27      18.095  30.430  20.445  1.00  0.00           H  
ATOM    334  HA  TYR A  27      15.912  32.221  19.442  1.00  0.00           H  
ATOM    335  HB2 TYR A  27      14.889  30.260  20.422  1.00  0.00           H  
ATOM    336  HB3 TYR A  27      15.968  30.272  21.787  1.00  0.00           H  
ATOM    337  HD1 TYR A  27      13.414  32.516  20.113  1.00  0.00           H  
ATOM    338  HD2 TYR A  27      15.196  31.165  23.813  1.00  0.00           H  
ATOM    339  HE1 TYR A  27      11.820  33.902  21.402  1.00  0.00           H  
ATOM    340  HE2 TYR A  27      13.607  32.552  25.091  1.00  0.00           H  
ATOM    341  HH  TYR A  27      11.831  34.037  24.968  1.00  0.00           H  
ATOM    342  N   LYS A  28      17.183  34.061  20.560  1.00 28.55           N  
ATOM    343  CA  LYS A  28      17.749  35.265  21.190  1.00 30.68           C  
ATOM    344  C   LYS A  28      19.291  35.194  21.331  1.00 30.93           C  
ATOM    345  O   LYS A  28      19.884  35.913  22.135  1.00 30.45           O  
ATOM    346  CB  LYS A  28      17.041  35.610  22.530  1.00 32.74           C  
ATOM    347  CG  LYS A  28      15.495  35.571  22.514  1.00 34.89           C  
ATOM    348  CD  LYS A  28      14.795  36.589  21.591  1.00 37.44           C  
ATOM    349  CE  LYS A  28      14.793  38.027  22.143  1.00 39.84           C  
ATOM    350  NZ  LYS A  28      14.035  38.950  21.282  1.00 42.04           N1+
ATOM    351  H   LYS A  28      16.690  34.206  19.689  1.00  0.00           H  
ATOM    352  HA  LYS A  28      17.561  36.084  20.495  1.00  0.00           H  
ATOM    353  HB2 LYS A  28      17.384  34.915  23.298  1.00  0.00           H  
ATOM    354  HB3 LYS A  28      17.373  36.592  22.871  1.00  0.00           H  
ATOM    355  HG2 LYS A  28      15.172  34.571  22.233  1.00  0.00           H  
ATOM    356  HG3 LYS A  28      15.125  35.702  23.532  1.00  0.00           H  
ATOM    357  HD2 LYS A  28      15.229  36.558  20.592  1.00  0.00           H  
ATOM    358  HD3 LYS A  28      13.759  36.268  21.473  1.00  0.00           H  
ATOM    359  HE2 LYS A  28      14.347  38.044  23.138  1.00  0.00           H  
ATOM    360  HE3 LYS A  28      15.813  38.398  22.246  1.00  0.00           H  
ATOM    361  HZ1 LYS A  28      14.020  39.869  21.687  1.00  0.00           H  
ATOM    362  HZ2 LYS A  28      14.437  39.012  20.365  1.00  0.00           H  
ATOM    363  HZ3 LYS A  28      13.049  38.645  21.184  1.00  0.00           H  
ATOM    364  N   GLY A  29      19.936  34.306  20.562  1.00 31.33           N  
ATOM    365  CA  GLY A  29      21.361  33.987  20.617  1.00 32.13           C  
ATOM    366  C   GLY A  29      21.701  32.801  21.536  1.00 32.93           C  
ATOM    367  O   GLY A  29      22.873  32.436  21.628  1.00 33.73           O  
ATOM    368  H   GLY A  29      19.366  33.771  19.923  1.00  0.00           H  
ATOM    369  HA2 GLY A  29      21.697  33.743  19.609  1.00  0.00           H  
ATOM    370  HA3 GLY A  29      21.942  34.855  20.931  1.00  0.00           H  
ATOM    371  N   GLN A  30      20.714  32.192  22.208  1.00 32.72           N  
ATOM    372  CA  GLN A  30      20.872  30.992  23.032  1.00 32.75           C  
ATOM    373  C   GLN A  30      20.391  29.768  22.216  1.00 30.18           C  
ATOM    374  O   GLN A  30      19.317  29.846  21.610  1.00 29.64           O  
ATOM    375  CB  GLN A  30      19.980  31.155  24.286  1.00 36.15           C  
ATOM    376  CG  GLN A  30      20.158  30.040  25.343  1.00 40.72           C  
ATOM    377  CD  GLN A  30      19.318  30.214  26.613  1.00 43.42           C  
ATOM    378  OE1 GLN A  30      19.412  29.398  27.526  1.00 45.15           O  
ATOM    379  NE2 GLN A  30      18.499  31.255  26.712  1.00 44.67           N  
ATOM    380  H   GLN A  30      19.760  32.511  22.067  1.00  0.00           H  
ATOM    381  HA  GLN A  30      21.910  30.894  23.350  1.00  0.00           H  
ATOM    382  HB2 GLN A  30      20.211  32.115  24.749  1.00  0.00           H  
ATOM    383  HB3 GLN A  30      18.931  31.200  23.991  1.00  0.00           H  
ATOM    384  HG2 GLN A  30      19.904  29.069  24.918  1.00  0.00           H  
ATOM    385  HG3 GLN A  30      21.206  29.982  25.640  1.00  0.00           H  
ATOM    386 HE22 GLN A  30      17.940  31.386  27.543  1.00  0.00           H  
ATOM    387 HE21 GLN A  30      18.423  31.921  25.958  1.00  0.00           H  
ATOM    388  N   PRO A  31      21.131  28.636  22.191  1.00 28.33           N  
ATOM    389  CA  PRO A  31      20.684  27.407  21.519  1.00 26.48           C  
ATOM    390  C   PRO A  31      19.616  26.684  22.359  1.00 24.61           C  
ATOM    391  O   PRO A  31      19.697  26.671  23.589  1.00 22.98           O  
ATOM    392  CB  PRO A  31      21.961  26.568  21.371  1.00 26.82           C  
ATOM    393  CG  PRO A  31      22.847  27.001  22.531  1.00 27.13           C  
ATOM    394  CD  PRO A  31      22.465  28.463  22.774  1.00 27.57           C  
ATOM    395  HA  PRO A  31      20.276  27.636  20.535  1.00  0.00           H  
ATOM    396  HB2 PRO A  31      21.778  25.492  21.360  1.00  0.00           H  
ATOM    397  HB3 PRO A  31      22.450  26.822  20.429  1.00  0.00           H  
ATOM    398  HG2 PRO A  31      22.606  26.408  23.415  1.00  0.00           H  
ATOM    399  HG3 PRO A  31      23.911  26.870  22.326  1.00  0.00           H  
ATOM    400  HD3 PRO A  31      23.165  29.129  22.266  1.00  0.00           H  
ATOM    401  HD2 PRO A  31      22.482  28.696  23.840  1.00  0.00           H  
ATOM    402  N   MET A  32      18.614  26.086  21.705  1.00 23.57           N  
ATOM    403  CA  MET A  32      17.454  25.477  22.352  1.00 22.04           C  
ATOM    404  C   MET A  32      16.974  24.223  21.602  1.00 19.83           C  
ATOM    405  O   MET A  32      17.653  23.704  20.707  1.00 18.34           O  
ATOM    406  CB  MET A  32      16.361  26.554  22.598  1.00 24.07           C  
ATOM    407  CG  MET A  32      15.908  26.632  24.064  1.00 27.23           C  
ATOM    408  SD  MET A  32      14.560  27.808  24.368  1.00 31.17           S  
ATOM    409  CE  MET A  32      13.135  26.799  23.871  1.00 30.56           C  
ATOM    410  H   MET A  32      18.576  26.139  20.693  1.00  0.00           H  
ATOM    411  HA  MET A  32      17.779  25.088  23.319  1.00  0.00           H  
ATOM    412  HB2 MET A  32      16.719  27.540  22.299  1.00  0.00           H  
ATOM    413  HB3 MET A  32      15.498  26.371  21.958  1.00  0.00           H  
ATOM    414  HG2 MET A  32      15.604  25.651  24.432  1.00  0.00           H  
ATOM    415  HG3 MET A  32      16.758  26.938  24.677  1.00  0.00           H  
ATOM    416  HE1 MET A  32      12.218  27.384  23.943  1.00  0.00           H  
ATOM    417  HE2 MET A  32      13.235  26.451  22.844  1.00  0.00           H  
ATOM    418  HE3 MET A  32      13.035  25.926  24.517  1.00  0.00           H  
ATOM    419  N   THR A  33      15.802  23.727  21.998  1.00 18.41           N  
ATOM    420  CA  THR A  33      15.053  22.625  21.418  1.00 17.41           C  
ATOM    421  C   THR A  33      13.570  23.029  21.494  1.00 15.88           C  
ATOM    422  O   THR A  33      13.118  23.526  22.528  1.00 15.29           O  
ATOM    423  CB  THR A  33      15.491  21.272  22.046  1.00 18.73           C  
ATOM    424  OG1 THR A  33      14.789  20.187  21.467  1.00 19.83           O  
ATOM    425  CG2 THR A  33      15.322  21.187  23.572  1.00 16.39           C  
ATOM    426  H   THR A  33      15.297  24.215  22.725  1.00  0.00           H  
ATOM    427  HA  THR A  33      15.303  22.572  20.360  1.00  0.00           H  
ATOM    428  HB  THR A  33      16.547  21.122  21.814  1.00  0.00           H  
ATOM    429  HG1 THR A  33      15.198  19.378  21.755  1.00  0.00           H  
ATOM    430 HG21 THR A  33      15.681  20.234  23.960  1.00  0.00           H  
ATOM    431 HG22 THR A  33      15.888  21.969  24.078  1.00  0.00           H  
ATOM    432 HG23 THR A  33      14.282  21.293  23.872  1.00  0.00           H  
ATOM    433  N   PHE A  34      12.844  22.897  20.384  1.00 13.64           N  
ATOM    434  CA  PHE A  34      11.489  23.382  20.160  1.00 12.91           C  
ATOM    435  C   PHE A  34      10.584  22.241  19.687  1.00 11.73           C  
ATOM    436  O   PHE A  34      11.041  21.279  19.067  1.00 12.86           O  
ATOM    437  CB  PHE A  34      11.504  24.535  19.135  1.00 12.17           C  
ATOM    438  CG  PHE A  34      11.863  25.894  19.704  1.00 12.34           C  
ATOM    439  CD1 PHE A  34      13.208  26.309  19.775  1.00 13.34           C  
ATOM    440  CD2 PHE A  34      10.839  26.759  20.141  1.00 12.43           C  
ATOM    441  CE1 PHE A  34      13.526  27.588  20.273  1.00 14.69           C  
ATOM    442  CE2 PHE A  34      11.157  28.035  20.639  1.00 13.36           C  
ATOM    443  CZ  PHE A  34      12.500  28.450  20.707  1.00 14.21           C  
ATOM    444  H   PHE A  34      13.268  22.438  19.576  1.00  0.00           H  
ATOM    445  HA  PHE A  34      11.076  23.758  21.095  1.00  0.00           H  
ATOM    446  HB2 PHE A  34      12.178  24.301  18.311  1.00  0.00           H  
ATOM    447  HB3 PHE A  34      10.520  24.635  18.677  1.00  0.00           H  
ATOM    448  HD1 PHE A  34      13.998  25.653  19.439  1.00  0.00           H  
ATOM    449  HD2 PHE A  34       9.803  26.451  20.090  1.00  0.00           H  
ATOM    450  HE1 PHE A  34      14.558  27.905  20.321  1.00  0.00           H  
ATOM    451  HE2 PHE A  34      10.367  28.699  20.959  1.00  0.00           H  
ATOM    452  HZ  PHE A  34      12.739  29.430  21.094  1.00  0.00           H  
ATOM    453  N   ARG A  35       9.292  22.385  19.982  1.00 10.64           N  
ATOM    454  CA  ARG A  35       8.201  21.510  19.590  1.00 10.80           C  
ATOM    455  C   ARG A  35       7.050  22.375  19.060  1.00 10.84           C  
ATOM    456  O   ARG A  35       6.699  23.378  19.688  1.00 11.75           O  
ATOM    457  CB  ARG A  35       7.819  20.627  20.796  1.00 10.55           C  
ATOM    458  CG  ARG A  35       6.607  19.699  20.623  1.00 10.13           C  
ATOM    459  CD  ARG A  35       6.758  18.712  19.454  1.00 10.65           C  
ATOM    460  NE  ARG A  35       5.904  17.538  19.650  1.00 10.38           N  
ATOM    461  CZ  ARG A  35       4.665  17.361  19.183  1.00 11.03           C  
ATOM    462  NH1 ARG A  35       4.085  18.289  18.426  1.00  9.71           N  
ATOM    463  NH2 ARG A  35       4.002  16.256  19.509  1.00 11.07           N1+
ATOM    464  H   ARG A  35       8.993  23.227  20.482  1.00  0.00           H  
ATOM    465  HA  ARG A  35       8.544  20.864  18.783  1.00  0.00           H  
ATOM    466  HB2 ARG A  35       8.672  20.010  21.050  1.00  0.00           H  
ATOM    467  HB3 ARG A  35       7.650  21.262  21.664  1.00  0.00           H  
ATOM    468  HG2 ARG A  35       6.464  19.145  21.553  1.00  0.00           H  
ATOM    469  HG3 ARG A  35       5.696  20.285  20.493  1.00  0.00           H  
ATOM    470  HD2 ARG A  35       6.552  19.184  18.496  1.00  0.00           H  
ATOM    471  HD3 ARG A  35       7.786  18.354  19.399  1.00  0.00           H  
ATOM    472  HE  ARG A  35       6.391  16.749  20.054  1.00  0.00           H  
ATOM    473 HH12 ARG A  35       3.106  18.200  18.099  1.00  0.00           H  
ATOM    474 HH11 ARG A  35       4.505  19.195  18.256  1.00  0.00           H  
ATOM    475 HH22 ARG A  35       3.002  16.183  19.356  1.00  0.00           H  
ATOM    476 HH21 ARG A  35       4.340  15.609  20.218  1.00  0.00           H  
ATOM    477  N   LEU A  36       6.442  21.975  17.936  1.00 10.91           N  
ATOM    478  CA  LEU A  36       5.252  22.620  17.378  1.00 12.39           C  
ATOM    479  C   LEU A  36       4.049  22.401  18.312  1.00 12.55           C  
ATOM    480  O   LEU A  36       3.736  21.255  18.648  1.00 14.41           O  
ATOM    481  CB  LEU A  36       4.890  22.012  16.002  1.00 11.50           C  
ATOM    482  CG  LEU A  36       5.911  22.187  14.861  1.00 11.68           C  
ATOM    483  CD1 LEU A  36       5.435  21.414  13.619  1.00 12.41           C  
ATOM    484  CD2 LEU A  36       6.146  23.660  14.488  1.00 12.44           C  
ATOM    485  H   LEU A  36       6.845  21.197  17.424  1.00  0.00           H  
ATOM    486  HA  LEU A  36       5.442  23.689  17.276  1.00  0.00           H  
ATOM    487  HB2 LEU A  36       4.691  20.947  16.132  1.00  0.00           H  
ATOM    488  HB3 LEU A  36       3.946  22.450  15.673  1.00  0.00           H  
ATOM    489  HG  LEU A  36       6.863  21.762  15.178  1.00  0.00           H  
ATOM    490 HD11 LEU A  36       6.197  21.410  12.838  1.00  0.00           H  
ATOM    491 HD12 LEU A  36       5.204  20.373  13.849  1.00  0.00           H  
ATOM    492 HD13 LEU A  36       4.532  21.854  13.195  1.00  0.00           H  
ATOM    493 HD21 LEU A  36       6.924  23.744  13.729  1.00  0.00           H  
ATOM    494 HD22 LEU A  36       5.242  24.116  14.080  1.00  0.00           H  
ATOM    495 HD23 LEU A  36       6.466  24.259  15.339  1.00  0.00           H  
ATOM    496  N   LEU A  37       3.391  23.495  18.709  1.00 12.37           N  
ATOM    497  CA  LEU A  37       2.160  23.500  19.495  1.00 13.08           C  
ATOM    498  C   LEU A  37       0.964  23.003  18.669  1.00 14.01           C  
ATOM    499  O   LEU A  37       0.812  23.362  17.502  1.00 13.37           O  
ATOM    500  CB  LEU A  37       1.840  24.948  19.958  1.00 11.83           C  
ATOM    501  CG  LEU A  37       2.329  25.307  21.371  1.00 11.01           C  
ATOM    502  CD1 LEU A  37       2.190  26.816  21.630  1.00 10.89           C  
ATOM    503  CD2 LEU A  37       1.566  24.529  22.457  1.00 11.46           C  
ATOM    504  H   LEU A  37       3.763  24.389  18.408  1.00  0.00           H  
ATOM    505  HA  LEU A  37       2.299  22.838  20.348  1.00  0.00           H  
ATOM    506  HB2 LEU A  37       2.233  25.656  19.228  1.00  0.00           H  
ATOM    507  HB3 LEU A  37       0.768  25.132  19.950  1.00  0.00           H  
ATOM    508  HG  LEU A  37       3.384  25.044  21.426  1.00  0.00           H  
ATOM    509 HD11 LEU A  37       2.598  27.090  22.604  1.00  0.00           H  
ATOM    510 HD12 LEU A  37       2.721  27.402  20.882  1.00  0.00           H  
ATOM    511 HD13 LEU A  37       1.146  27.130  21.607  1.00  0.00           H  
ATOM    512 HD21 LEU A  37       1.837  24.872  23.456  1.00  0.00           H  
ATOM    513 HD22 LEU A  37       0.489  24.655  22.349  1.00  0.00           H  
ATOM    514 HD23 LEU A  37       1.778  23.464  22.416  1.00  0.00           H  
ATOM    515  N   LEU A  38       0.083  22.237  19.323  1.00 14.86           N  
ATOM    516  CA  LEU A  38      -1.277  21.867  18.905  1.00 15.52           C  
ATOM    517  C   LEU A  38      -1.346  20.758  17.841  1.00 15.07           C  
ATOM    518  O   LEU A  38      -2.446  20.409  17.412  1.00 16.18           O  
ATOM    519  CB  LEU A  38      -2.166  23.081  18.508  1.00 15.99           C  
ATOM    520  CG  LEU A  38      -2.163  24.328  19.423  1.00 18.43           C  
ATOM    521  CD1 LEU A  38      -3.297  25.285  19.027  1.00 18.82           C  
ATOM    522  CD2 LEU A  38      -2.221  24.011  20.925  1.00 18.65           C  
ATOM    523  H   LEU A  38       0.355  21.934  20.252  1.00  0.00           H  
ATOM    524  HA  LEU A  38      -1.725  21.417  19.793  1.00  0.00           H  
ATOM    525  HB2 LEU A  38      -1.880  23.403  17.504  1.00  0.00           H  
ATOM    526  HB3 LEU A  38      -3.191  22.728  18.396  1.00  0.00           H  
ATOM    527  HG  LEU A  38      -1.236  24.862  19.233  1.00  0.00           H  
ATOM    528 HD11 LEU A  38      -3.241  26.220  19.583  1.00  0.00           H  
ATOM    529 HD12 LEU A  38      -3.240  25.543  17.968  1.00  0.00           H  
ATOM    530 HD13 LEU A  38      -4.277  24.841  19.204  1.00  0.00           H  
ATOM    531 HD21 LEU A  38      -2.164  24.927  21.510  1.00  0.00           H  
ATOM    532 HD22 LEU A  38      -3.145  23.503  21.187  1.00  0.00           H  
ATOM    533 HD23 LEU A  38      -1.394  23.383  21.251  1.00  0.00           H  
ATOM    534  N   VAL A  39      -0.203  20.231  17.392  1.00 14.74           N  
ATOM    535  CA  VAL A  39      -0.075  19.283  16.288  1.00 15.79           C  
ATOM    536  C   VAL A  39       0.848  18.119  16.691  1.00 15.77           C  
ATOM    537  O   VAL A  39       1.584  18.221  17.675  1.00 17.03           O  
ATOM    538  CB  VAL A  39       0.380  20.036  15.000  1.00 15.92           C  
ATOM    539  CG1 VAL A  39      -0.586  21.165  14.590  1.00 16.48           C  
ATOM    540  CG2 VAL A  39       1.814  20.595  15.092  1.00 17.07           C  
ATOM    541  H   VAL A  39       0.657  20.537  17.823  1.00  0.00           H  
ATOM    542  HA  VAL A  39      -1.048  18.831  16.089  1.00  0.00           H  
ATOM    543  HB  VAL A  39       0.373  19.310  14.186  1.00  0.00           H  
ATOM    544 HG11 VAL A  39      -0.319  21.579  13.617  1.00  0.00           H  
ATOM    545 HG12 VAL A  39      -1.614  20.808  14.526  1.00  0.00           H  
ATOM    546 HG13 VAL A  39      -0.566  21.991  15.303  1.00  0.00           H  
ATOM    547 HG21 VAL A  39       2.093  21.111  14.173  1.00  0.00           H  
ATOM    548 HG22 VAL A  39       1.906  21.312  15.909  1.00  0.00           H  
ATOM    549 HG23 VAL A  39       2.553  19.810  15.250  1.00  0.00           H  
ATOM    550  N   ASP A  40       0.875  17.046  15.897  1.00 16.44           N  
ATOM    551  CA  ASP A  40       1.851  15.958  15.942  1.00 17.12           C  
ATOM    552  C   ASP A  40       2.045  15.446  14.511  1.00 17.88           C  
ATOM    553  O   ASP A  40       1.068  15.277  13.781  1.00 17.55           O  
ATOM    554  CB  ASP A  40       1.496  14.881  16.998  1.00 18.37           C  
ATOM    555  CG  ASP A  40       2.360  13.613  16.915  1.00 19.13           C  
ATOM    556  OD1 ASP A  40       3.602  13.741  17.087  1.00 19.63           O  
ATOM    557  OD2 ASP A  40       1.816  12.525  16.664  1.00 20.71           O1-
ATOM    558  H   ASP A  40       0.250  16.998  15.103  1.00  0.00           H  
ATOM    559  HA  ASP A  40       2.811  16.381  16.244  1.00  0.00           H  
ATOM    560  HB2 ASP A  40       1.596  15.293  17.999  1.00  0.00           H  
ATOM    561  HB3 ASP A  40       0.446  14.600  16.893  1.00  0.00           H  
ATOM    562  N   THR A  41       3.294  15.245  14.092  1.00 18.25           N  
ATOM    563  CA  THR A  41       3.659  14.508  12.878  1.00 19.21           C  
ATOM    564  C   THR A  41       3.997  13.039  13.262  1.00 20.84           C  
ATOM    565  O   THR A  41       4.463  12.817  14.389  1.00 20.23           O  
ATOM    566  CB  THR A  41       4.860  15.211  12.182  1.00 19.28           C  
ATOM    567  OG1 THR A  41       6.059  15.200  12.935  1.00 18.86           O  
ATOM    568  CG2 THR A  41       4.557  16.652  11.746  1.00 18.66           C  
ATOM    569  H   THR A  41       4.048  15.429  14.753  1.00  0.00           H  
ATOM    570  HA  THR A  41       2.821  14.543  12.185  1.00  0.00           H  
ATOM    571  HB  THR A  41       5.083  14.654  11.271  1.00  0.00           H  
ATOM    572  HG1 THR A  41       5.887  15.472  13.836  1.00  0.00           H  
ATOM    573 HG21 THR A  41       5.406  17.105  11.237  1.00  0.00           H  
ATOM    574 HG22 THR A  41       3.731  16.663  11.038  1.00  0.00           H  
ATOM    575 HG23 THR A  41       4.285  17.298  12.579  1.00  0.00           H  
ATOM    576  N   PRO A  42       3.755  12.045  12.364  1.00 22.61           N  
ATOM    577  CA  PRO A  42       4.082  10.618  12.566  1.00 24.67           C  
ATOM    578  C   PRO A  42       5.536  10.349  13.010  1.00 26.82           C  
ATOM    579  O   PRO A  42       6.448  11.119  12.698  1.00 25.60           O  
ATOM    580  CB  PRO A  42       3.777   9.922  11.230  1.00 23.77           C  
ATOM    581  CG  PRO A  42       2.819  10.844  10.501  1.00 23.11           C  
ATOM    582  CD  PRO A  42       3.063  12.234  11.084  1.00 22.69           C  
ATOM    583  HA  PRO A  42       3.399  10.241  13.331  1.00  0.00           H  
ATOM    584  HB2 PRO A  42       4.683   9.786  10.641  1.00  0.00           H  
ATOM    585  HB3 PRO A  42       3.344   8.934  11.380  1.00  0.00           H  
ATOM    586  HG2 PRO A  42       2.940  10.812   9.419  1.00  0.00           H  
ATOM    587  HG3 PRO A  42       1.794  10.536  10.716  1.00  0.00           H  
ATOM    588  HD3 PRO A  42       2.112  12.748  11.217  1.00  0.00           H  
ATOM    589  HD2 PRO A  42       3.684  12.824  10.407  1.00  0.00           H  
ATOM    590  N   GLU A  43       5.731   9.270  13.768  1.00 29.86           N  
ATOM    591  CA  GLU A  43       6.967   8.971  14.475  1.00 32.59           C  
ATOM    592  C   GLU A  43       8.113   8.553  13.530  1.00 34.14           C  
ATOM    593  O   GLU A  43       7.867   8.010  12.452  1.00 34.37           O  
ATOM    594  CB  GLU A  43       6.638   7.866  15.503  1.00 33.29           C  
ATOM    595  CG  GLU A  43       7.787   7.464  16.435  1.00 34.52           C  
ATOM    596  CD  GLU A  43       8.465   8.662  17.070  1.00 35.62           C  
ATOM    597  OE1 GLU A  43       7.780   9.445  17.761  1.00 36.19           O  
ATOM    598  OE2 GLU A  43       9.660   8.835  16.757  1.00 35.50           O1-
ATOM    599  H   GLU A  43       4.957   8.645  13.913  1.00  0.00           H  
ATOM    600  HA  GLU A  43       7.263   9.888  14.992  1.00  0.00           H  
ATOM    601  HB2 GLU A  43       5.805   8.198  16.123  1.00  0.00           H  
ATOM    602  HB3 GLU A  43       6.295   6.971  14.980  1.00  0.00           H  
ATOM    603  HG2 GLU A  43       7.406   6.823  17.211  1.00  0.00           H  
ATOM    604  HG3 GLU A  43       8.531   6.875  15.900  1.00  0.00           H  
ATOM    605  N   THR A  44       9.362   8.820  13.943  1.00 36.83           N  
ATOM    606  CA  THR A  44      10.573   8.515  13.180  1.00 39.82           C  
ATOM    607  C   THR A  44      11.736   7.935  14.006  1.00 42.18           C  
ATOM    608  O   THR A  44      12.678   7.421  13.402  1.00 42.96           O  
ATOM    609  CB  THR A  44      11.011   9.726  12.301  1.00 38.93           C  
ATOM    610  OG1 THR A  44      11.420  10.860  13.068  1.00 38.31           O  
ATOM    611  CG2 THR A  44       9.977  10.192  11.269  1.00 39.40           C  
ATOM    612  H   THR A  44       9.467   9.123  14.912  1.00  0.00           H  
ATOM    613  HA  THR A  44      10.333   7.699  12.494  1.00  0.00           H  
ATOM    614  HB  THR A  44      11.890   9.403  11.737  1.00  0.00           H  
ATOM    615  HG1 THR A  44      10.640  11.177  13.524  1.00  0.00           H  
ATOM    616 HG21 THR A  44      10.392  10.947  10.603  1.00  0.00           H  
ATOM    617 HG22 THR A  44       9.642   9.357  10.653  1.00  0.00           H  
ATOM    618 HG23 THR A  44       9.093  10.621  11.742  1.00  0.00           H  
ATOM    619  N   LYS A  45      11.741   8.059  15.342  1.00 44.35           N  
ATOM    620  CA  LYS A  45      12.907   7.814  16.196  1.00 47.27           C  
ATOM    621  C   LYS A  45      12.627   6.852  17.356  1.00 48.25           C  
ATOM    622  O   LYS A  45      13.541   6.156  17.791  1.00 49.45           O  
ATOM    623  CB  LYS A  45      13.493   9.166  16.688  1.00 48.72           C  
ATOM    624  CG  LYS A  45      14.859   9.541  16.078  1.00 50.23           C  
ATOM    625  CD  LYS A  45      14.786  10.037  14.623  1.00 52.07           C  
ATOM    626  CE  LYS A  45      14.374  11.513  14.496  1.00 53.70           C  
ATOM    627  NZ  LYS A  45      14.006  11.853  13.113  1.00 54.77           N1+
ATOM    628  H   LYS A  45      10.893   8.394  15.827  1.00  0.00           H  
ATOM    629  HA  LYS A  45      13.677   7.298  15.621  1.00  0.00           H  
ATOM    630  HB2 LYS A  45      12.773   9.968  16.540  1.00  0.00           H  
ATOM    631  HB3 LYS A  45      13.633   9.127  17.772  1.00  0.00           H  
ATOM    632  HG2 LYS A  45      15.336  10.303  16.698  1.00  0.00           H  
ATOM    633  HG3 LYS A  45      15.514   8.671  16.136  1.00  0.00           H  
ATOM    634  HD2 LYS A  45      15.766   9.902  14.163  1.00  0.00           H  
ATOM    635  HD3 LYS A  45      14.112   9.399  14.057  1.00  0.00           H  
ATOM    636  HE2 LYS A  45      13.518  11.742  15.131  1.00  0.00           H  
ATOM    637  HE3 LYS A  45      15.194  12.155  14.822  1.00  0.00           H  
ATOM    638  HZ1 LYS A  45      14.039  12.870  12.997  1.00  0.00           H  
ATOM    639  HZ2 LYS A  45      14.643  11.433  12.459  1.00  0.00           H  
ATOM    640  HZ3 LYS A  45      13.052  11.521  12.938  1.00  0.00           H  
ATOM    641  N   HIS A  46      11.397   6.817  17.877  1.00 49.18           N  
ATOM    642  CA  HIS A  46      11.068   6.066  19.092  1.00 50.04           C  
ATOM    643  C   HIS A  46      11.090   4.531  18.839  1.00 50.38           C  
ATOM    644  O   HIS A  46      10.245   4.059  18.066  1.00 50.22           O  
ATOM    645  CB  HIS A  46       9.674   6.509  19.559  1.00 49.94           C  
ATOM    646  CG  HIS A  46       9.304   5.911  20.880  1.00 50.00           C  
ATOM    647  ND1 HIS A  46       8.590   4.728  21.015  1.00 49.91           N  
ATOM    648  CD2 HIS A  46       9.656   6.297  22.147  1.00 49.89           C  
ATOM    649  CE1 HIS A  46       8.542   4.455  22.318  1.00 49.96           C  
ATOM    650  NE2 HIS A  46       9.149   5.370  23.042  1.00 49.98           N  
ATOM    651  H   HIS A  46      10.707   7.469  17.504  1.00  0.00           H  
ATOM    652  HA  HIS A  46      11.769   6.365  19.870  1.00  0.00           H  
ATOM    653  HB2 HIS A  46       9.650   7.593  19.682  1.00  0.00           H  
ATOM    654  HB3 HIS A  46       8.912   6.260  18.827  1.00  0.00           H  
ATOM    655  HD1 HIS A  46       8.150   4.210  20.272  1.00  0.00           H  
ATOM    656  HD2 HIS A  46      10.255   7.138  22.479  1.00  0.00           H  
ATOM    657  HE1 HIS A  46       8.054   3.604  22.767  1.00  0.00           H  
ATOM    658  N   PRO A  47      12.007   3.742  19.465  1.00 51.06           N  
ATOM    659  CA  PRO A  47      12.279   2.327  19.132  1.00 51.60           C  
ATOM    660  C   PRO A  47      11.074   1.380  19.029  1.00 52.08           C  
ATOM    661  O   PRO A  47      11.041   0.523  18.152  1.00 51.69           O  
ATOM    662  CB  PRO A  47      13.218   1.814  20.236  1.00 51.47           C  
ATOM    663  CG  PRO A  47      13.930   3.050  20.744  1.00 51.35           C  
ATOM    664  CD  PRO A  47      12.954   4.201  20.491  1.00 51.04           C  
ATOM    665  HA  PRO A  47      12.803   2.320  18.174  1.00  0.00           H  
ATOM    666  HB2 PRO A  47      12.657   1.370  21.061  1.00  0.00           H  
ATOM    667  HB3 PRO A  47      13.909   1.053  19.869  1.00  0.00           H  
ATOM    668  HG2 PRO A  47      14.226   2.971  21.791  1.00  0.00           H  
ATOM    669  HG3 PRO A  47      14.835   3.209  20.157  1.00  0.00           H  
ATOM    670  HD3 PRO A  47      13.510   5.089  20.187  1.00  0.00           H  
ATOM    671  HD2 PRO A  47      12.400   4.443  21.401  1.00  0.00           H  
ATOM    672  N   LYS A  48      10.104   1.503  19.946  1.00 53.39           N  
ATOM    673  CA  LYS A  48       8.957   0.598  20.035  1.00 54.99           C  
ATOM    674  C   LYS A  48       7.864   0.941  19.001  1.00 55.44           C  
ATOM    675  O   LYS A  48       7.002   0.102  18.751  1.00 56.18           O  
ATOM    676  CB  LYS A  48       8.366   0.739  21.460  1.00 55.92           C  
ATOM    677  CG  LYS A  48       7.364  -0.365  21.860  1.00 57.18           C  
ATOM    678  CD  LYS A  48       6.839  -0.230  23.297  1.00 58.42           C  
ATOM    679  CE  LYS A  48       7.874  -0.613  24.366  1.00 58.62           C  
ATOM    680  NZ  LYS A  48       7.303  -0.505  25.719  1.00 58.54           N1+
ATOM    681  H   LYS A  48      10.215   2.226  20.643  1.00  0.00           H  
ATOM    682  HA  LYS A  48       9.291  -0.431  19.870  1.00  0.00           H  
ATOM    683  HB2 LYS A  48       9.190   0.745  22.174  1.00  0.00           H  
ATOM    684  HB3 LYS A  48       7.880   1.711  21.551  1.00  0.00           H  
ATOM    685  HG2 LYS A  48       6.502  -0.327  21.192  1.00  0.00           H  
ATOM    686  HG3 LYS A  48       7.808  -1.350  21.706  1.00  0.00           H  
ATOM    687  HD2 LYS A  48       6.484   0.791  23.455  1.00  0.00           H  
ATOM    688  HD3 LYS A  48       5.960  -0.870  23.393  1.00  0.00           H  
ATOM    689  HE2 LYS A  48       8.220  -1.635  24.201  1.00  0.00           H  
ATOM    690  HE3 LYS A  48       8.751   0.033  24.313  1.00  0.00           H  
ATOM    691  HZ1 LYS A  48       8.000  -0.766  26.400  1.00  0.00           H  
ATOM    692  HZ2 LYS A  48       7.023   0.452  25.891  1.00  0.00           H  
ATOM    693  HZ3 LYS A  48       6.500  -1.111  25.804  1.00  0.00           H  
ATOM    694  N   LYS A  49       7.882   2.171  18.460  1.00 55.06           N  
ATOM    695  CA  LYS A  49       6.931   2.648  17.458  1.00 54.23           C  
ATOM    696  C   LYS A  49       7.551   2.485  16.049  1.00 53.74           C  
ATOM    697  O   LYS A  49       6.845   2.113  15.116  1.00 54.03           O  
ATOM    698  CB  LYS A  49       6.642   4.155  17.707  1.00 54.39           C  
ATOM    699  CG  LYS A  49       5.837   4.513  18.989  1.00 55.05           C  
ATOM    700  CD  LYS A  49       5.663   6.048  19.186  1.00 55.75           C  
ATOM    701  CE  LYS A  49       5.031   6.529  20.515  1.00 55.71           C  
ATOM    702  NZ  LYS A  49       4.864   8.006  20.597  1.00 54.86           N1+
ATOM    703  H   LYS A  49       8.738   2.701  18.570  1.00  0.00           H  
ATOM    704  HA  LYS A  49       5.998   2.080  17.490  1.00  0.00           H  
ATOM    705  HB2 LYS A  49       7.593   4.687  17.709  1.00  0.00           H  
ATOM    706  HB3 LYS A  49       6.093   4.547  16.847  1.00  0.00           H  
ATOM    707  HG2 LYS A  49       4.854   4.037  18.939  1.00  0.00           H  
ATOM    708  HG3 LYS A  49       6.319   4.077  19.863  1.00  0.00           H  
ATOM    709  HD2 LYS A  49       6.644   6.518  19.142  1.00  0.00           H  
ATOM    710  HD3 LYS A  49       5.089   6.441  18.343  1.00  0.00           H  
ATOM    711  HE2 LYS A  49       4.060   6.051  20.667  1.00  0.00           H  
ATOM    712  HE3 LYS A  49       5.669   6.222  21.349  1.00  0.00           H  
ATOM    713  HZ1 LYS A  49       4.537   8.265  21.521  1.00  0.00           H  
ATOM    714  HZ2 LYS A  49       5.759   8.501  20.457  1.00  0.00           H  
ATOM    715  HZ3 LYS A  49       4.200   8.374  19.936  1.00  0.00           H  
ATOM    716  N   GLY A  50       8.861   2.728  15.890  1.00 52.83           N  
ATOM    717  CA  GLY A  50       9.579   2.664  14.617  1.00 51.28           C  
ATOM    718  C   GLY A  50       9.343   3.913  13.754  1.00 50.27           C  
ATOM    719  O   GLY A  50       9.006   4.973  14.277  1.00 50.72           O  
ATOM    720  H   GLY A  50       9.361   3.156  16.659  1.00  0.00           H  
ATOM    721  HA2 GLY A  50      10.647   2.595  14.823  1.00  0.00           H  
ATOM    722  HA3 GLY A  50       9.298   1.765  14.065  1.00  0.00           H  
ATOM    723  N   VAL A  51       9.563   3.802  12.437  1.00 48.28           N  
ATOM    724  CA  VAL A  51       9.292   4.870  11.476  1.00 46.13           C  
ATOM    725  C   VAL A  51       7.888   4.620  10.904  1.00 44.53           C  
ATOM    726  O   VAL A  51       7.651   3.588  10.269  1.00 44.65           O  
ATOM    727  CB  VAL A  51      10.337   4.821  10.321  1.00 45.98           C  
ATOM    728  CG1 VAL A  51      10.140   5.970   9.310  1.00 46.03           C  
ATOM    729  CG2 VAL A  51      11.789   4.844  10.836  1.00 46.52           C  
ATOM    730  H   VAL A  51       9.765   2.893  12.056  1.00  0.00           H  
ATOM    731  HA  VAL A  51       9.327   5.842  11.964  1.00  0.00           H  
ATOM    732  HB  VAL A  51      10.207   3.884   9.777  1.00  0.00           H  
ATOM    733 HG11 VAL A  51      10.877   5.925   8.509  1.00  0.00           H  
ATOM    734 HG12 VAL A  51       9.156   5.936   8.839  1.00  0.00           H  
ATOM    735 HG13 VAL A  51      10.230   6.942   9.797  1.00  0.00           H  
ATOM    736 HG21 VAL A  51      12.500   4.826  10.011  1.00  0.00           H  
ATOM    737 HG22 VAL A  51      11.982   5.742  11.422  1.00  0.00           H  
ATOM    738 HG23 VAL A  51      12.012   3.987  11.471  1.00  0.00           H  
ATOM    739  N   GLU A  52       6.985   5.581  11.100  1.00 42.63           N  
ATOM    740  CA  GLU A  52       5.645   5.594  10.537  1.00 40.57           C  
ATOM    741  C   GLU A  52       5.699   6.326   9.181  1.00 38.99           C  
ATOM    742  O   GLU A  52       6.450   7.285   8.993  1.00 38.24           O  
ATOM    743  CB  GLU A  52       4.725   6.368  11.498  1.00 40.69           C  
ATOM    744  CG  GLU A  52       4.506   5.619  12.828  1.00 41.32           C  
ATOM    745  CD  GLU A  52       3.503   6.318  13.738  1.00 42.98           C  
ATOM    746  OE1 GLU A  52       2.533   5.637  14.130  1.00 44.12           O  
ATOM    747  OE2 GLU A  52       3.714   7.515  14.017  1.00 43.50           O1-
ATOM    748  H   GLU A  52       7.260   6.418  11.615  1.00  0.00           H  
ATOM    749  HA  GLU A  52       5.270   4.578  10.403  1.00  0.00           H  
ATOM    750  HB2 GLU A  52       5.136   7.357  11.703  1.00  0.00           H  
ATOM    751  HB3 GLU A  52       3.752   6.534  11.034  1.00  0.00           H  
ATOM    752  HG2 GLU A  52       4.147   4.608  12.641  1.00  0.00           H  
ATOM    753  HG3 GLU A  52       5.440   5.518  13.377  1.00  0.00           H  
ATOM    754  N   LYS A  53       4.915   5.853   8.203  1.00 37.48           N  
ATOM    755  CA  LYS A  53       4.731   6.475   6.890  1.00 36.84           C  
ATOM    756  C   LYS A  53       4.053   7.851   7.046  1.00 34.46           C  
ATOM    757  O   LYS A  53       3.112   7.991   7.829  1.00 33.51           O  
ATOM    758  CB  LYS A  53       3.894   5.522   6.003  1.00 38.34           C  
ATOM    759  CG  LYS A  53       3.596   6.013   4.569  1.00 40.62           C  
ATOM    760  CD  LYS A  53       4.849   6.265   3.713  1.00 42.80           C  
ATOM    761  CE  LYS A  53       4.503   6.707   2.280  1.00 44.62           C  
ATOM    762  NZ  LYS A  53       5.709   7.058   1.515  1.00 45.48           N1+
ATOM    763  H   LYS A  53       4.370   5.026   8.397  1.00  0.00           H  
ATOM    764  HA  LYS A  53       5.721   6.607   6.449  1.00  0.00           H  
ATOM    765  HB2 LYS A  53       4.401   4.559   5.939  1.00  0.00           H  
ATOM    766  HB3 LYS A  53       2.940   5.322   6.495  1.00  0.00           H  
ATOM    767  HG2 LYS A  53       2.973   5.267   4.073  1.00  0.00           H  
ATOM    768  HG3 LYS A  53       2.991   6.919   4.603  1.00  0.00           H  
ATOM    769  HD2 LYS A  53       5.461   7.037   4.179  1.00  0.00           H  
ATOM    770  HD3 LYS A  53       5.459   5.361   3.683  1.00  0.00           H  
ATOM    771  HE2 LYS A  53       3.963   5.916   1.758  1.00  0.00           H  
ATOM    772  HE3 LYS A  53       3.847   7.578   2.304  1.00  0.00           H  
ATOM    773  HZ1 LYS A  53       5.467   7.347   0.584  1.00  0.00           H  
ATOM    774  HZ2 LYS A  53       6.189   7.853   1.975  1.00  0.00           H  
ATOM    775  HZ3 LYS A  53       6.351   6.289   1.462  1.00  0.00           H  
ATOM    776  N   TYR A  54       4.584   8.856   6.343  1.00 32.20           N  
ATOM    777  CA  TYR A  54       4.230  10.276   6.372  1.00 29.71           C  
ATOM    778  C   TYR A  54       5.062  11.062   7.400  1.00 27.96           C  
ATOM    779  O   TYR A  54       5.079  12.291   7.373  1.00 26.65           O  
ATOM    780  CB  TYR A  54       2.714  10.584   6.305  1.00 29.90           C  
ATOM    781  CG  TYR A  54       2.019   9.978   5.092  1.00 30.95           C  
ATOM    782  CD1 TYR A  54       2.358  10.409   3.793  1.00 31.97           C  
ATOM    783  CD2 TYR A  54       1.056   8.958   5.254  1.00 31.40           C  
ATOM    784  CE1 TYR A  54       1.749   9.822   2.667  1.00 32.66           C  
ATOM    785  CE2 TYR A  54       0.440   8.376   4.127  1.00 32.37           C  
ATOM    786  CZ  TYR A  54       0.781   8.813   2.832  1.00 32.67           C  
ATOM    787  OH  TYR A  54       0.169   8.283   1.734  1.00 33.40           O  
ATOM    788  H   TYR A  54       5.390   8.671   5.752  1.00  0.00           H  
ATOM    789  HA  TYR A  54       4.607  10.645   5.424  1.00  0.00           H  
ATOM    790  HB2 TYR A  54       2.214  10.267   7.219  1.00  0.00           H  
ATOM    791  HB3 TYR A  54       2.571  11.664   6.264  1.00  0.00           H  
ATOM    792  HD1 TYR A  54       3.091  11.190   3.647  1.00  0.00           H  
ATOM    793  HD2 TYR A  54       0.793   8.611   6.243  1.00  0.00           H  
ATOM    794  HE1 TYR A  54       2.014  10.168   1.678  1.00  0.00           H  
ATOM    795  HE2 TYR A  54      -0.300   7.601   4.269  1.00  0.00           H  
ATOM    796  HH  TYR A  54      -0.717   7.965   1.904  1.00  0.00           H  
ATOM    797  N   GLY A  55       5.810  10.360   8.263  1.00 26.32           N  
ATOM    798  CA  GLY A  55       6.797  10.896   9.195  1.00 24.85           C  
ATOM    799  C   GLY A  55       8.042  11.431   8.473  1.00 24.54           C  
ATOM    800  O   GLY A  55       8.332  12.622   8.613  1.00 24.55           O  
ATOM    801  H   GLY A  55       5.754   9.350   8.202  1.00  0.00           H  
ATOM    802  HA2 GLY A  55       6.345  11.692   9.789  1.00  0.00           H  
ATOM    803  HA3 GLY A  55       7.092  10.116   9.898  1.00  0.00           H  
ATOM    804  N   PRO A  56       8.777  10.604   7.688  1.00 23.95           N  
ATOM    805  CA  PRO A  56       9.868  11.050   6.803  1.00 22.98           C  
ATOM    806  C   PRO A  56       9.478  12.210   5.864  1.00 21.98           C  
ATOM    807  O   PRO A  56      10.232  13.173   5.732  1.00 21.63           O  
ATOM    808  CB  PRO A  56      10.264   9.809   5.988  1.00 23.14           C  
ATOM    809  CG  PRO A  56       9.842   8.630   6.846  1.00 23.24           C  
ATOM    810  CD  PRO A  56       8.654   9.144   7.659  1.00 24.30           C  
ATOM    811  HA  PRO A  56      10.703  11.359   7.435  1.00  0.00           H  
ATOM    812  HB2 PRO A  56       9.719   9.765   5.042  1.00  0.00           H  
ATOM    813  HB3 PRO A  56      11.328   9.791   5.749  1.00  0.00           H  
ATOM    814  HG2 PRO A  56       9.601   7.741   6.263  1.00  0.00           H  
ATOM    815  HG3 PRO A  56      10.657   8.371   7.523  1.00  0.00           H  
ATOM    816  HD3 PRO A  56       8.635   8.704   8.656  1.00  0.00           H  
ATOM    817  HD2 PRO A  56       7.728   8.872   7.151  1.00  0.00           H  
ATOM    818  N   GLU A  57       8.287  12.145   5.257  1.00 21.78           N  
ATOM    819  CA  GLU A  57       7.709  13.152   4.375  1.00 21.20           C  
ATOM    820  C   GLU A  57       7.468  14.485   5.113  1.00 19.75           C  
ATOM    821  O   GLU A  57       7.832  15.543   4.600  1.00 18.58           O  
ATOM    822  CB  GLU A  57       6.379  12.620   3.791  1.00 23.13           C  
ATOM    823  CG  GLU A  57       6.501  11.410   2.829  1.00 25.26           C  
ATOM    824  CD  GLU A  57       6.754  10.033   3.450  1.00 26.60           C  
ATOM    825  OE1 GLU A  57       6.849   9.916   4.689  1.00 27.25           O  
ATOM    826  OE2 GLU A  57       6.833   9.067   2.664  1.00 28.55           O1-
ATOM    827  H   GLU A  57       7.766  11.260   5.304  1.00  0.00           H  
ATOM    828  HA  GLU A  57       8.410  13.340   3.559  1.00  0.00           H  
ATOM    829  HB2 GLU A  57       5.682  12.394   4.596  1.00  0.00           H  
ATOM    830  HB3 GLU A  57       5.905  13.428   3.232  1.00  0.00           H  
ATOM    831  HG2 GLU A  57       5.571  11.330   2.266  1.00  0.00           H  
ATOM    832  HG3 GLU A  57       7.281  11.606   2.092  1.00  0.00           H  
ATOM    833  N   ALA A  58       6.923  14.440   6.338  1.00 17.91           N  
ATOM    834  CA  ALA A  58       6.727  15.608   7.199  1.00 18.17           C  
ATOM    835  C   ALA A  58       8.070  16.183   7.682  1.00 18.07           C  
ATOM    836  O   ALA A  58       8.231  17.399   7.747  1.00 17.98           O  
ATOM    837  CB  ALA A  58       5.885  15.210   8.419  1.00 17.91           C  
ATOM    838  H   ALA A  58       6.608  13.542   6.691  1.00  0.00           H  
ATOM    839  HA  ALA A  58       6.194  16.377   6.637  1.00  0.00           H  
ATOM    840  HB1 ALA A  58       5.719  16.069   9.069  1.00  0.00           H  
ATOM    841  HB2 ALA A  58       4.905  14.840   8.121  1.00  0.00           H  
ATOM    842  HB3 ALA A  58       6.367  14.434   9.015  1.00  0.00           H  
ATOM    843  N   SER A  59       9.052  15.317   7.966  1.00 17.92           N  
ATOM    844  CA  SER A  59      10.410  15.695   8.358  1.00 18.52           C  
ATOM    845  C   SER A  59      11.137  16.421   7.214  1.00 18.77           C  
ATOM    846  O   SER A  59      11.736  17.473   7.439  1.00 18.95           O  
ATOM    847  CB  SER A  59      11.197  14.441   8.790  1.00 19.54           C  
ATOM    848  OG  SER A  59      10.553  13.792   9.876  1.00 22.42           O  
ATOM    849  H   SER A  59       8.828  14.329   7.908  1.00  0.00           H  
ATOM    850  HA  SER A  59      10.357  16.391   9.190  1.00  0.00           H  
ATOM    851  HB2 SER A  59      11.321  13.736   7.969  1.00  0.00           H  
ATOM    852  HB3 SER A  59      12.202  14.727   9.104  1.00  0.00           H  
ATOM    853  HG  SER A  59       9.726  13.433   9.555  1.00  0.00           H  
ATOM    854  N   ALA A  60      11.016  15.909   5.980  1.00 18.42           N  
ATOM    855  CA  ALA A  60      11.536  16.522   4.761  1.00 18.42           C  
ATOM    856  C   ALA A  60      10.854  17.868   4.467  1.00 18.23           C  
ATOM    857  O   ALA A  60      11.538  18.829   4.121  1.00 18.90           O  
ATOM    858  CB  ALA A  60      11.327  15.559   3.582  1.00 19.22           C  
ATOM    859  H   ALA A  60      10.534  15.018   5.881  1.00  0.00           H  
ATOM    860  HA  ALA A  60      12.606  16.696   4.890  1.00  0.00           H  
ATOM    861  HB1 ALA A  60      11.723  15.982   2.658  1.00  0.00           H  
ATOM    862  HB2 ALA A  60      11.841  14.613   3.752  1.00  0.00           H  
ATOM    863  HB3 ALA A  60      10.272  15.339   3.417  1.00  0.00           H  
ATOM    864  N   PHE A  61       9.529  17.956   4.657  1.00 17.75           N  
ATOM    865  CA  PHE A  61       8.732  19.177   4.522  1.00 17.06           C  
ATOM    866  C   PHE A  61       9.205  20.271   5.498  1.00 16.31           C  
ATOM    867  O   PHE A  61       9.562  21.362   5.054  1.00 17.45           O  
ATOM    868  CB  PHE A  61       7.234  18.853   4.709  1.00 17.28           C  
ATOM    869  CG  PHE A  61       6.276  20.002   4.434  1.00 18.71           C  
ATOM    870  CD1 PHE A  61       5.769  20.206   3.133  1.00 19.70           C  
ATOM    871  CD2 PHE A  61       5.876  20.860   5.480  1.00 19.95           C  
ATOM    872  CE1 PHE A  61       4.863  21.255   2.884  1.00 19.69           C  
ATOM    873  CE2 PHE A  61       4.969  21.907   5.232  1.00 20.64           C  
ATOM    874  CZ  PHE A  61       4.459  22.103   3.934  1.00 20.75           C  
ATOM    875  H   PHE A  61       9.034  17.102   4.896  1.00  0.00           H  
ATOM    876  HA  PHE A  61       8.875  19.548   3.505  1.00  0.00           H  
ATOM    877  HB2 PHE A  61       6.959  18.031   4.049  1.00  0.00           H  
ATOM    878  HB3 PHE A  61       7.047  18.492   5.719  1.00  0.00           H  
ATOM    879  HD1 PHE A  61       6.066  19.554   2.323  1.00  0.00           H  
ATOM    880  HD2 PHE A  61       6.262  20.720   6.481  1.00  0.00           H  
ATOM    881  HE1 PHE A  61       4.471  21.405   1.888  1.00  0.00           H  
ATOM    882  HE2 PHE A  61       4.667  22.558   6.040  1.00  0.00           H  
ATOM    883  HZ  PHE A  61       3.758  22.902   3.743  1.00  0.00           H  
ATOM    884  N   THR A  62       9.273  19.971   6.804  1.00 15.89           N  
ATOM    885  CA  THR A  62       9.719  20.897   7.848  1.00 15.53           C  
ATOM    886  C   THR A  62      11.182  21.333   7.629  1.00 16.58           C  
ATOM    887  O   THR A  62      11.472  22.525   7.731  1.00 15.66           O  
ATOM    888  CB  THR A  62       9.498  20.243   9.238  1.00 14.78           C  
ATOM    889  OG1 THR A  62       8.103  20.067   9.402  1.00 14.61           O  
ATOM    890  CG2 THR A  62       9.967  21.088  10.435  1.00 13.06           C  
ATOM    891  H   THR A  62       8.921  19.072   7.124  1.00  0.00           H  
ATOM    892  HA  THR A  62       9.101  21.795   7.783  1.00  0.00           H  
ATOM    893  HB  THR A  62       9.994  19.272   9.275  1.00  0.00           H  
ATOM    894  HG1 THR A  62       7.919  19.735  10.280  1.00  0.00           H  
ATOM    895 HG21 THR A  62       9.714  20.610  11.382  1.00  0.00           H  
ATOM    896 HG22 THR A  62      11.049  21.222  10.432  1.00  0.00           H  
ATOM    897 HG23 THR A  62       9.512  22.079  10.428  1.00  0.00           H  
ATOM    898  N   LYS A  63      12.080  20.403   7.258  1.00 17.71           N  
ATOM    899  CA  LYS A  63      13.480  20.675   6.926  1.00 19.68           C  
ATOM    900  C   LYS A  63      13.599  21.614   5.709  1.00 20.11           C  
ATOM    901  O   LYS A  63      14.342  22.592   5.758  1.00 19.12           O  
ATOM    902  CB  LYS A  63      14.225  19.343   6.685  1.00 20.82           C  
ATOM    903  CG  LYS A  63      15.741  19.495   6.449  1.00 22.95           C  
ATOM    904  CD  LYS A  63      16.457  18.148   6.270  1.00 25.20           C  
ATOM    905  CE  LYS A  63      17.956  18.320   5.953  1.00 26.76           C  
ATOM    906  NZ  LYS A  63      18.641  17.030   5.764  1.00 29.58           N1+
ATOM    907  H   LYS A  63      11.771  19.437   7.193  1.00  0.00           H  
ATOM    908  HA  LYS A  63      13.935  21.166   7.787  1.00  0.00           H  
ATOM    909  HB2 LYS A  63      14.081  18.700   7.554  1.00  0.00           H  
ATOM    910  HB3 LYS A  63      13.778  18.817   5.840  1.00  0.00           H  
ATOM    911  HG2 LYS A  63      15.920  20.106   5.563  1.00  0.00           H  
ATOM    912  HG3 LYS A  63      16.186  20.037   7.286  1.00  0.00           H  
ATOM    913  HD2 LYS A  63      16.335  17.550   7.174  1.00  0.00           H  
ATOM    914  HD3 LYS A  63      15.977  17.592   5.463  1.00  0.00           H  
ATOM    915  HE2 LYS A  63      18.081  18.917   5.048  1.00  0.00           H  
ATOM    916  HE3 LYS A  63      18.449  18.867   6.758  1.00  0.00           H  
ATOM    917  HZ1 LYS A  63      19.612  17.190   5.558  1.00  0.00           H  
ATOM    918  HZ2 LYS A  63      18.588  16.467   6.594  1.00  0.00           H  
ATOM    919  HZ3 LYS A  63      18.242  16.520   4.997  1.00  0.00           H  
ATOM    920  N   LYS A  64      12.844  21.356   4.633  1.00 21.76           N  
ATOM    921  CA  LYS A  64      12.866  22.172   3.421  1.00 22.71           C  
ATOM    922  C   LYS A  64      12.235  23.560   3.658  1.00 22.18           C  
ATOM    923  O   LYS A  64      12.677  24.542   3.060  1.00 22.35           O  
ATOM    924  CB  LYS A  64      12.134  21.414   2.289  1.00 25.92           C  
ATOM    925  CG  LYS A  64      12.286  22.009   0.870  1.00 30.73           C  
ATOM    926  CD  LYS A  64      13.738  22.253   0.405  1.00 34.09           C  
ATOM    927  CE  LYS A  64      14.599  20.978   0.297  1.00 37.01           C  
ATOM    928  NZ  LYS A  64      16.021  21.294   0.098  1.00 38.97           N1+
ATOM    929  H   LYS A  64      12.256  20.526   4.635  1.00  0.00           H  
ATOM    930  HA  LYS A  64      13.913  22.307   3.152  1.00  0.00           H  
ATOM    931  HB2 LYS A  64      12.495  20.386   2.261  1.00  0.00           H  
ATOM    932  HB3 LYS A  64      11.072  21.335   2.528  1.00  0.00           H  
ATOM    933  HG2 LYS A  64      11.789  21.349   0.158  1.00  0.00           H  
ATOM    934  HG3 LYS A  64      11.736  22.948   0.820  1.00  0.00           H  
ATOM    935  HD2 LYS A  64      13.711  22.736  -0.572  1.00  0.00           H  
ATOM    936  HD3 LYS A  64      14.219  22.976   1.065  1.00  0.00           H  
ATOM    937  HE2 LYS A  64      14.526  20.380   1.205  1.00  0.00           H  
ATOM    938  HE3 LYS A  64      14.244  20.353  -0.524  1.00  0.00           H  
ATOM    939  HZ1 LYS A  64      16.552  20.455  -0.046  1.00  0.00           H  
ATOM    940  HZ2 LYS A  64      16.164  21.910  -0.681  1.00  0.00           H  
ATOM    941  HZ3 LYS A  64      16.391  21.744   0.956  1.00  0.00           H  
ATOM    942  N   MET A  65      11.243  23.665   4.553  1.00 20.78           N  
ATOM    943  CA  MET A  65      10.589  24.917   4.929  1.00 19.65           C  
ATOM    944  C   MET A  65      11.553  25.857   5.680  1.00 19.81           C  
ATOM    945  O   MET A  65      11.592  27.044   5.358  1.00 20.15           O  
ATOM    946  CB  MET A  65       9.330  24.609   5.770  1.00 19.81           C  
ATOM    947  CG  MET A  65       8.419  25.826   6.002  1.00 20.51           C  
ATOM    948  SD  MET A  65       6.745  25.393   6.555  1.00 20.42           S  
ATOM    949  CE  MET A  65       6.055  27.052   6.813  1.00 20.17           C  
ATOM    950  H   MET A  65      10.886  22.805   4.961  1.00  0.00           H  
ATOM    951  HA  MET A  65      10.277  25.414   4.008  1.00  0.00           H  
ATOM    952  HB2 MET A  65       8.742  23.861   5.238  1.00  0.00           H  
ATOM    953  HB3 MET A  65       9.596  24.160   6.727  1.00  0.00           H  
ATOM    954  HG2 MET A  65       8.872  26.488   6.740  1.00  0.00           H  
ATOM    955  HG3 MET A  65       8.323  26.402   5.081  1.00  0.00           H  
ATOM    956  HE1 MET A  65       4.994  26.988   7.052  1.00  0.00           H  
ATOM    957  HE2 MET A  65       6.554  27.553   7.642  1.00  0.00           H  
ATOM    958  HE3 MET A  65       6.170  27.664   5.919  1.00  0.00           H  
ATOM    959  N   VAL A  66      12.368  25.352   6.620  1.00 19.45           N  
ATOM    960  CA  VAL A  66      13.365  26.163   7.334  1.00 19.40           C  
ATOM    961  C   VAL A  66      14.615  26.459   6.470  1.00 19.95           C  
ATOM    962  O   VAL A  66      15.293  27.453   6.721  1.00 18.59           O  
ATOM    963  CB  VAL A  66      13.758  25.508   8.688  1.00 18.99           C  
ATOM    964  CG1 VAL A  66      12.568  25.477   9.664  1.00 19.63           C  
ATOM    965  CG2 VAL A  66      14.395  24.114   8.573  1.00 18.40           C  
ATOM    966  H   VAL A  66      12.285  24.371   6.866  1.00  0.00           H  
ATOM    967  HA  VAL A  66      12.916  27.131   7.566  1.00  0.00           H  
ATOM    968  HB  VAL A  66      14.509  26.153   9.147  1.00  0.00           H  
ATOM    969 HG11 VAL A  66      12.872  25.110  10.644  1.00  0.00           H  
ATOM    970 HG12 VAL A  66      12.149  26.474   9.807  1.00  0.00           H  
ATOM    971 HG13 VAL A  66      11.767  24.830   9.304  1.00  0.00           H  
ATOM    972 HG21 VAL A  66      14.651  23.715   9.553  1.00  0.00           H  
ATOM    973 HG22 VAL A  66      13.710  23.410   8.120  1.00  0.00           H  
ATOM    974 HG23 VAL A  66      15.306  24.125   7.974  1.00  0.00           H  
ATOM    975  N   GLU A  67      14.898  25.665   5.423  1.00 20.71           N  
ATOM    976  CA  GLU A  67      15.952  25.951   4.440  1.00 23.35           C  
ATOM    977  C   GLU A  67      15.521  27.090   3.491  1.00 24.67           C  
ATOM    978  O   GLU A  67      16.355  27.897   3.081  1.00 25.04           O  
ATOM    979  CB  GLU A  67      16.230  24.696   3.585  1.00 24.50           C  
ATOM    980  CG  GLU A  67      17.138  23.659   4.278  1.00 26.60           C  
ATOM    981  CD  GLU A  67      17.399  22.412   3.433  1.00 27.59           C  
ATOM    982  OE1 GLU A  67      16.895  22.326   2.292  1.00 29.21           O  
ATOM    983  OE2 GLU A  67      18.140  21.531   3.910  1.00 28.02           O1-
ATOM    984  H   GLU A  67      14.359  24.815   5.311  1.00  0.00           H  
ATOM    985  HA  GLU A  67      16.867  26.260   4.951  1.00  0.00           H  
ATOM    986  HB2 GLU A  67      15.294  24.232   3.277  1.00  0.00           H  
ATOM    987  HB3 GLU A  67      16.727  24.989   2.657  1.00  0.00           H  
ATOM    988  HG2 GLU A  67      18.098  24.118   4.515  1.00  0.00           H  
ATOM    989  HG3 GLU A  67      16.705  23.353   5.230  1.00  0.00           H  
ATOM    990  N   ASN A  68      14.227  27.171   3.153  1.00 25.40           N  
ATOM    991  CA  ASN A  68      13.642  28.214   2.299  1.00 26.75           C  
ATOM    992  C   ASN A  68      13.313  29.502   3.074  1.00 25.44           C  
ATOM    993  O   ASN A  68      13.020  30.524   2.454  1.00 25.66           O  
ATOM    994  CB  ASN A  68      12.331  27.693   1.656  1.00 29.42           C  
ATOM    995  CG  ASN A  68      12.586  26.902   0.375  1.00 31.93           C  
ATOM    996  OD1 ASN A  68      12.686  27.475  -0.707  1.00 34.33           O  
ATOM    997  ND2 ASN A  68      12.685  25.584   0.469  1.00 31.98           N  
ATOM    998  H   ASN A  68      13.611  26.445   3.500  1.00  0.00           H  
ATOM    999  HA  ASN A  68      14.349  28.490   1.513  1.00  0.00           H  
ATOM   1000  HB2 ASN A  68      11.751  27.103   2.366  1.00  0.00           H  
ATOM   1001  HB3 ASN A  68      11.680  28.522   1.372  1.00  0.00           H  
ATOM   1002 HD22 ASN A  68      12.842  25.025  -0.356  1.00  0.00           H  
ATOM   1003 HD21 ASN A  68      12.639  25.137   1.386  1.00  0.00           H  
ATOM   1004  N   ALA A  69      13.366  29.472   4.411  1.00 24.34           N  
ATOM   1005  CA  ALA A  69      13.099  30.610   5.283  1.00 23.19           C  
ATOM   1006  C   ALA A  69      14.288  31.583   5.266  1.00 23.29           C  
ATOM   1007  O   ALA A  69      15.449  31.170   5.323  1.00 24.65           O  
ATOM   1008  CB  ALA A  69      12.920  30.102   6.721  1.00 22.96           C  
ATOM   1009  H   ALA A  69      13.635  28.601   4.844  1.00  0.00           H  
ATOM   1010  HA  ALA A  69      12.186  31.110   4.954  1.00  0.00           H  
ATOM   1011  HB1 ALA A  69      12.600  30.914   7.376  1.00  0.00           H  
ATOM   1012  HB2 ALA A  69      12.167  29.319   6.779  1.00  0.00           H  
ATOM   1013  HB3 ALA A  69      13.846  29.695   7.128  1.00  0.00           H  
ATOM   1014  N   LYS A  70      13.984  32.878   5.212  1.00 22.32           N  
ATOM   1015  CA  LYS A  70      14.908  33.990   5.382  1.00 22.27           C  
ATOM   1016  C   LYS A  70      14.755  34.554   6.807  1.00 21.47           C  
ATOM   1017  O   LYS A  70      15.736  35.028   7.383  1.00 21.70           O  
ATOM   1018  CB  LYS A  70      14.538  35.096   4.369  1.00 22.83           C  
ATOM   1019  CG  LYS A  70      14.769  34.664   2.906  1.00 25.06           C  
ATOM   1020  CD  LYS A  70      14.475  35.763   1.868  1.00 26.69           C  
ATOM   1021  CE  LYS A  70      13.072  35.701   1.230  1.00 27.58           C  
ATOM   1022  NZ  LYS A  70      11.991  36.089   2.150  1.00 29.94           N1+
ATOM   1023  H   LYS A  70      12.983  33.119   5.258  1.00  0.00           H  
ATOM   1024  HA  LYS A  70      15.943  33.678   5.232  1.00  0.00           H  
ATOM   1025  HB2 LYS A  70      13.503  35.404   4.514  1.00  0.00           H  
ATOM   1026  HB3 LYS A  70      15.145  35.980   4.572  1.00  0.00           H  
ATOM   1027  HG2 LYS A  70      15.816  34.372   2.808  1.00  0.00           H  
ATOM   1028  HG3 LYS A  70      14.195  33.766   2.672  1.00  0.00           H  
ATOM   1029  HD2 LYS A  70      14.676  36.754   2.276  1.00  0.00           H  
ATOM   1030  HD3 LYS A  70      15.192  35.642   1.054  1.00  0.00           H  
ATOM   1031  HE2 LYS A  70      13.043  36.385   0.380  1.00  0.00           H  
ATOM   1032  HE3 LYS A  70      12.868  34.707   0.830  1.00  0.00           H  
ATOM   1033  HZ1 LYS A  70      11.148  36.244   1.628  1.00  0.00           H  
ATOM   1034  HZ2 LYS A  70      11.765  35.338   2.826  1.00  0.00           H  
ATOM   1035  HZ3 LYS A  70      12.214  36.928   2.652  1.00  0.00           H  
ATOM   1036  N   LYS A  71      13.547  34.487   7.384  1.00 19.99           N  
ATOM   1037  CA  LYS A  71      13.207  34.909   8.735  1.00 19.28           C  
ATOM   1038  C   LYS A  71      12.359  33.812   9.391  1.00 17.85           C  
ATOM   1039  O   LYS A  71      11.143  33.760   9.197  1.00 18.87           O  
ATOM   1040  CB  LYS A  71      12.500  36.284   8.710  1.00 20.31           C  
ATOM   1041  CG  LYS A  71      13.408  37.454   8.286  1.00 22.47           C  
ATOM   1042  CD  LYS A  71      12.700  38.816   8.372  1.00 24.87           C  
ATOM   1043  CE  LYS A  71      13.611  39.985   7.952  1.00 26.79           C  
ATOM   1044  NZ  LYS A  71      12.927  41.286   8.043  1.00 27.93           N1+
ATOM   1045  H   LYS A  71      12.772  34.096   6.831  1.00  0.00           H  
ATOM   1046  HA  LYS A  71      14.114  35.012   9.335  1.00  0.00           H  
ATOM   1047  HB2 LYS A  71      11.629  36.237   8.055  1.00  0.00           H  
ATOM   1048  HB3 LYS A  71      12.110  36.491   9.708  1.00  0.00           H  
ATOM   1049  HG2 LYS A  71      14.299  37.466   8.915  1.00  0.00           H  
ATOM   1050  HG3 LYS A  71      13.756  37.296   7.264  1.00  0.00           H  
ATOM   1051  HD2 LYS A  71      11.811  38.799   7.740  1.00  0.00           H  
ATOM   1052  HD3 LYS A  71      12.350  38.974   9.394  1.00  0.00           H  
ATOM   1053  HE2 LYS A  71      14.501  40.013   8.583  1.00  0.00           H  
ATOM   1054  HE3 LYS A  71      13.958  39.841   6.928  1.00  0.00           H  
ATOM   1055  HZ1 LYS A  71      13.553  42.021   7.762  1.00  0.00           H  
ATOM   1056  HZ2 LYS A  71      12.125  41.314   7.439  1.00  0.00           H  
ATOM   1057  HZ3 LYS A  71      12.631  41.473   8.984  1.00  0.00           H  
ATOM   1058  N   ILE A  72      12.992  32.939  10.183  1.00 16.57           N  
ATOM   1059  CA  ILE A  72      12.298  31.999  11.064  1.00 15.69           C  
ATOM   1060  C   ILE A  72      11.929  32.792  12.335  1.00 15.47           C  
ATOM   1061  O   ILE A  72      12.732  33.592  12.824  1.00 15.24           O  
ATOM   1062  CB  ILE A  72      13.215  30.783  11.403  1.00 14.90           C  
ATOM   1063  CG1 ILE A  72      13.677  30.057  10.116  1.00 15.37           C  
ATOM   1064  CG2 ILE A  72      12.529  29.775  12.357  1.00 14.04           C  
ATOM   1065  CD1 ILE A  72      14.728  28.964  10.345  1.00 16.41           C  
ATOM   1066  H   ILE A  72      13.981  33.064  10.341  1.00  0.00           H  
ATOM   1067  HA  ILE A  72      11.406  31.638  10.560  1.00  0.00           H  
ATOM   1068  HB  ILE A  72      14.102  31.159  11.910  1.00  0.00           H  
ATOM   1069 HG12 ILE A  72      12.814  29.628   9.606  1.00  0.00           H  
ATOM   1070 HG13 ILE A  72      14.113  30.773   9.420  1.00  0.00           H  
ATOM   1071 HG21 ILE A  72      13.201  28.969  12.648  1.00  0.00           H  
ATOM   1072 HG22 ILE A  72      12.200  30.236  13.288  1.00  0.00           H  
ATOM   1073 HG23 ILE A  72      11.652  29.323  11.892  1.00  0.00           H  
ATOM   1074 HD11 ILE A  72      15.101  28.588   9.392  1.00  0.00           H  
ATOM   1075 HD12 ILE A  72      15.580  29.350  10.904  1.00  0.00           H  
ATOM   1076 HD13 ILE A  72      14.321  28.112  10.889  1.00  0.00           H  
ATOM   1077  N   GLU A  73      10.716  32.590  12.855  1.00 14.17           N  
ATOM   1078  CA  GLU A  73      10.193  33.220  14.064  1.00 14.41           C  
ATOM   1079  C   GLU A  73       9.453  32.178  14.911  1.00 14.84           C  
ATOM   1080  O   GLU A  73       8.881  31.234  14.364  1.00 14.14           O  
ATOM   1081  CB  GLU A  73       9.332  34.467  13.744  1.00 15.88           C  
ATOM   1082  CG  GLU A  73       9.976  35.480  12.770  1.00 17.84           C  
ATOM   1083  CD  GLU A  73       9.181  36.774  12.631  1.00 20.22           C  
ATOM   1084  OE1 GLU A  73       9.793  37.854  12.752  1.00 21.76           O  
ATOM   1085  OE2 GLU A  73       7.965  36.703  12.369  1.00 21.50           O1-
ATOM   1086  H   GLU A  73      10.127  31.881  12.423  1.00  0.00           H  
ATOM   1087  HA  GLU A  73      11.046  33.546  14.658  1.00  0.00           H  
ATOM   1088  HB2 GLU A  73       8.372  34.152  13.335  1.00  0.00           H  
ATOM   1089  HB3 GLU A  73       9.095  34.975  14.681  1.00  0.00           H  
ATOM   1090  HG2 GLU A  73      10.984  35.721  13.107  1.00  0.00           H  
ATOM   1091  HG3 GLU A  73      10.080  35.038  11.778  1.00  0.00           H  
ATOM   1092  N   VAL A  74       9.448  32.363  16.233  1.00 15.27           N  
ATOM   1093  CA  VAL A  74       8.788  31.518  17.225  1.00 15.48           C  
ATOM   1094  C   VAL A  74       7.858  32.387  18.086  1.00 15.02           C  
ATOM   1095  O   VAL A  74       8.198  33.520  18.432  1.00 15.15           O  
ATOM   1096  CB  VAL A  74       9.834  30.722  18.054  1.00 16.94           C  
ATOM   1097  CG1 VAL A  74      10.606  29.715  17.188  1.00 16.67           C  
ATOM   1098  CG2 VAL A  74      10.826  31.599  18.845  1.00 18.12           C  
ATOM   1099  H   VAL A  74       9.934  33.179  16.602  1.00  0.00           H  
ATOM   1100  HA  VAL A  74       8.154  30.793  16.713  1.00  0.00           H  
ATOM   1101  HB  VAL A  74       9.278  30.136  18.788  1.00  0.00           H  
ATOM   1102 HG11 VAL A  74      11.243  29.084  17.808  1.00  0.00           H  
ATOM   1103 HG12 VAL A  74       9.929  29.061  16.640  1.00  0.00           H  
ATOM   1104 HG13 VAL A  74      11.245  30.213  16.459  1.00  0.00           H  
ATOM   1105 HG21 VAL A  74      11.515  30.981  19.420  1.00  0.00           H  
ATOM   1106 HG22 VAL A  74      11.424  32.229  18.187  1.00  0.00           H  
ATOM   1107 HG23 VAL A  74      10.317  32.248  19.557  1.00  0.00           H  
ATOM   1108  N   GLU A  75       6.682  31.858  18.428  1.00 13.95           N  
ATOM   1109  CA  GLU A  75       5.648  32.504  19.222  1.00 15.00           C  
ATOM   1110  C   GLU A  75       5.136  31.486  20.245  1.00 14.29           C  
ATOM   1111  O   GLU A  75       4.483  30.512  19.871  1.00 12.92           O  
ATOM   1112  CB  GLU A  75       4.574  33.036  18.258  1.00 15.71           C  
ATOM   1113  CG  GLU A  75       3.340  33.709  18.891  1.00 16.71           C  
ATOM   1114  CD  GLU A  75       2.357  34.143  17.810  1.00 17.47           C  
ATOM   1115  OE1 GLU A  75       2.104  35.358  17.667  1.00 20.19           O  
ATOM   1116  OE2 GLU A  75       1.934  33.284  17.012  1.00 17.32           O1-
ATOM   1117  H   GLU A  75       6.432  30.957  18.029  1.00  0.00           H  
ATOM   1118  HA  GLU A  75       6.065  33.353  19.766  1.00  0.00           H  
ATOM   1119  HB2 GLU A  75       5.038  33.727  17.557  1.00  0.00           H  
ATOM   1120  HB3 GLU A  75       4.227  32.192  17.665  1.00  0.00           H  
ATOM   1121  HG2 GLU A  75       2.827  33.027  19.569  1.00  0.00           H  
ATOM   1122  HG3 GLU A  75       3.645  34.574  19.479  1.00  0.00           H  
ATOM   1123  N   PHE A  76       5.446  31.696  21.526  1.00 14.44           N  
ATOM   1124  CA  PHE A  76       4.981  30.873  22.640  1.00 14.44           C  
ATOM   1125  C   PHE A  76       3.567  31.348  23.014  1.00 15.12           C  
ATOM   1126  O   PHE A  76       3.342  32.553  23.146  1.00 15.14           O  
ATOM   1127  CB  PHE A  76       5.895  31.111  23.863  1.00 14.75           C  
ATOM   1128  CG  PHE A  76       7.339  30.667  23.694  1.00 14.98           C  
ATOM   1129  CD1 PHE A  76       8.304  31.559  23.178  1.00 15.64           C  
ATOM   1130  CD2 PHE A  76       7.729  29.364  24.067  1.00 14.77           C  
ATOM   1131  CE1 PHE A  76       9.643  31.148  23.040  1.00 16.09           C  
ATOM   1132  CE2 PHE A  76       9.072  28.958  23.940  1.00 15.64           C  
ATOM   1133  CZ  PHE A  76      10.031  29.853  23.431  1.00 15.82           C  
ATOM   1134  H   PHE A  76       5.963  32.530  21.759  1.00  0.00           H  
ATOM   1135  HA  PHE A  76       4.981  29.816  22.372  1.00  0.00           H  
ATOM   1136  HB2 PHE A  76       5.887  32.164  24.149  1.00  0.00           H  
ATOM   1137  HB3 PHE A  76       5.482  30.577  24.720  1.00  0.00           H  
ATOM   1138  HD1 PHE A  76       8.026  32.562  22.887  1.00  0.00           H  
ATOM   1139  HD2 PHE A  76       7.002  28.668  24.459  1.00  0.00           H  
ATOM   1140  HE1 PHE A  76      10.375  31.831  22.638  1.00  0.00           H  
ATOM   1141  HE2 PHE A  76       9.362  27.960  24.236  1.00  0.00           H  
ATOM   1142  HZ  PHE A  76      11.063  29.547  23.331  1.00  0.00           H  
ATOM   1143  N   ASP A  77       2.626  30.414  23.187  1.00 15.35           N  
ATOM   1144  CA  ASP A  77       1.248  30.688  23.617  1.00 16.90           C  
ATOM   1145  C   ASP A  77       1.189  30.848  25.157  1.00 17.55           C  
ATOM   1146  O   ASP A  77       2.185  30.650  25.857  1.00 17.29           O  
ATOM   1147  CB  ASP A  77       0.335  29.552  23.089  1.00 16.34           C  
ATOM   1148  CG  ASP A  77      -1.157  29.878  23.004  1.00 16.78           C  
ATOM   1149  OD1 ASP A  77      -1.616  30.886  23.576  1.00 16.83           O  
ATOM   1150  OD2 ASP A  77      -1.880  29.135  22.309  1.00 17.50           O1-
ATOM   1151  H   ASP A  77       2.898  29.446  23.109  1.00  0.00           H  
ATOM   1152  HA  ASP A  77       0.925  31.626  23.165  1.00  0.00           H  
ATOM   1153  HB2 ASP A  77       0.644  29.311  22.074  1.00  0.00           H  
ATOM   1154  HB3 ASP A  77       0.474  28.637  23.658  1.00  0.00           H  
ATOM   1155  N   LYS A  78       0.047  31.299  25.680  1.00 18.08           N  
ATOM   1156  CA  LYS A  78      -0.142  31.891  27.008  1.00 19.80           C  
ATOM   1157  C   LYS A  78      -0.233  30.896  28.188  1.00 19.15           C  
ATOM   1158  O   LYS A  78      -0.416  31.327  29.328  1.00 19.83           O  
ATOM   1159  CB  LYS A  78      -1.417  32.765  26.950  1.00 21.71           C  
ATOM   1160  CG  LYS A  78      -2.732  32.008  26.655  1.00 25.01           C  
ATOM   1161  CD  LYS A  78      -3.656  32.797  25.717  1.00 28.17           C  
ATOM   1162  CE  LYS A  78      -4.924  32.018  25.330  1.00 29.94           C  
ATOM   1163  NZ  LYS A  78      -5.591  32.619  24.166  1.00 31.42           N1+
ATOM   1164  H   LYS A  78      -0.741  31.331  25.020  1.00  0.00           H  
ATOM   1165  HA  LYS A  78       0.709  32.544  27.209  1.00  0.00           H  
ATOM   1166  HB2 LYS A  78      -1.529  33.325  27.880  1.00  0.00           H  
ATOM   1167  HB3 LYS A  78      -1.254  33.529  26.188  1.00  0.00           H  
ATOM   1168  HG2 LYS A  78      -2.518  31.045  26.190  1.00  0.00           H  
ATOM   1169  HG3 LYS A  78      -3.242  31.774  27.590  1.00  0.00           H  
ATOM   1170  HD2 LYS A  78      -3.927  33.752  26.171  1.00  0.00           H  
ATOM   1171  HD3 LYS A  78      -3.094  33.034  24.812  1.00  0.00           H  
ATOM   1172  HE2 LYS A  78      -4.668  30.997  25.054  1.00  0.00           H  
ATOM   1173  HE3 LYS A  78      -5.614  31.961  26.173  1.00  0.00           H  
ATOM   1174  HZ1 LYS A  78      -6.450  32.137  23.968  1.00  0.00           H  
ATOM   1175  HZ2 LYS A  78      -5.781  33.594  24.309  1.00  0.00           H  
ATOM   1176  HZ3 LYS A  78      -4.964  32.503  23.368  1.00  0.00           H  
ATOM   1177  N   GLY A  79      -0.095  29.589  27.952  1.00 18.16           N  
ATOM   1178  CA  GLY A  79       0.006  28.542  28.966  1.00 17.84           C  
ATOM   1179  C   GLY A  79       1.473  28.281  29.320  1.00 18.72           C  
ATOM   1180  O   GLY A  79       2.223  29.218  29.604  1.00 19.53           O  
ATOM   1181  H   GLY A  79       0.100  29.296  26.998  1.00  0.00           H  
ATOM   1182  HA2 GLY A  79      -0.528  28.813  29.877  1.00  0.00           H  
ATOM   1183  HA3 GLY A  79      -0.465  27.636  28.584  1.00  0.00           H  
ATOM   1184  N   GLN A  80       1.893  27.010  29.300  1.00 18.60           N  
ATOM   1185  CA  GLN A  80       3.280  26.613  29.536  1.00 20.41           C  
ATOM   1186  C   GLN A  80       4.087  26.856  28.253  1.00 19.21           C  
ATOM   1187  O   GLN A  80       3.644  26.466  27.170  1.00 18.01           O  
ATOM   1188  CB  GLN A  80       3.371  25.103  29.832  1.00 23.58           C  
ATOM   1189  CG  GLN A  80       2.646  24.660  31.117  1.00 28.73           C  
ATOM   1190  CD  GLN A  80       2.894  23.200  31.513  1.00 31.56           C  
ATOM   1191  OE1 GLN A  80       2.276  22.712  32.449  1.00 33.86           O  
ATOM   1192  NE2 GLN A  80       3.777  22.469  30.839  1.00 32.68           N  
ATOM   1193  H   GLN A  80       1.243  26.305  28.997  1.00  0.00           H  
ATOM   1194  HA  GLN A  80       3.697  27.184  30.368  1.00  0.00           H  
ATOM   1195  HB2 GLN A  80       3.000  24.520  28.987  1.00  0.00           H  
ATOM   1196  HB3 GLN A  80       4.429  24.854  29.933  1.00  0.00           H  
ATOM   1197  HG2 GLN A  80       2.963  25.280  31.956  1.00  0.00           H  
ATOM   1198  HG3 GLN A  80       1.570  24.805  31.018  1.00  0.00           H  
ATOM   1199 HE22 GLN A  80       3.927  21.530  31.169  1.00  0.00           H  
ATOM   1200 HE21 GLN A  80       4.352  22.851  30.095  1.00  0.00           H  
ATOM   1201  N   ARG A  81       5.285  27.440  28.394  1.00 18.39           N  
ATOM   1202  CA  ARG A  81       6.208  27.699  27.288  1.00 18.03           C  
ATOM   1203  C   ARG A  81       7.057  26.456  26.951  1.00 17.48           C  
ATOM   1204  O   ARG A  81       7.718  26.437  25.915  1.00 16.57           O  
ATOM   1205  CB  ARG A  81       7.173  28.835  27.698  1.00 20.01           C  
ATOM   1206  CG  ARG A  81       6.470  30.180  27.952  1.00 23.40           C  
ATOM   1207  CD  ARG A  81       7.465  31.325  28.191  1.00 27.38           C  
ATOM   1208  NE  ARG A  81       6.767  32.588  28.493  1.00 32.07           N  
ATOM   1209  CZ  ARG A  81       6.693  33.220  29.674  1.00 34.36           C  
ATOM   1210  NH1 ARG A  81       7.258  32.708  30.769  1.00 35.20           N  
ATOM   1211  NH2 ARG A  81       6.038  34.377  29.756  1.00 35.65           N1+
ATOM   1212  H   ARG A  81       5.584  27.698  29.324  1.00  0.00           H  
ATOM   1213  HA  ARG A  81       5.655  27.992  26.393  1.00  0.00           H  
ATOM   1214  HB2 ARG A  81       7.743  28.545  28.583  1.00  0.00           H  
ATOM   1215  HB3 ARG A  81       7.911  28.978  26.907  1.00  0.00           H  
ATOM   1216  HG2 ARG A  81       5.835  30.423  27.100  1.00  0.00           H  
ATOM   1217  HG3 ARG A  81       5.803  30.094  28.811  1.00  0.00           H  
ATOM   1218  HD2 ARG A  81       8.163  31.066  28.986  1.00  0.00           H  
ATOM   1219  HD3 ARG A  81       8.071  31.475  27.296  1.00  0.00           H  
ATOM   1220  HE  ARG A  81       6.331  33.015  27.683  1.00  0.00           H  
ATOM   1221 HH12 ARG A  81       7.216  33.167  31.669  1.00  0.00           H  
ATOM   1222 HH11 ARG A  81       7.760  31.833  30.750  1.00  0.00           H  
ATOM   1223 HH22 ARG A  81       5.954  34.889  30.624  1.00  0.00           H  
ATOM   1224 HH21 ARG A  81       5.591  34.811  28.959  1.00  0.00           H  
ATOM   1225  N   THR A  82       7.040  25.415  27.791  1.00 16.54           N  
ATOM   1226  CA  THR A  82       7.792  24.172  27.649  1.00 16.21           C  
ATOM   1227  C   THR A  82       6.896  22.961  27.965  1.00 16.19           C  
ATOM   1228  O   THR A  82       5.930  23.077  28.732  1.00 15.88           O  
ATOM   1229  CB  THR A  82       9.105  24.240  28.475  1.00 16.00           C  
ATOM   1230  OG1 THR A  82       8.843  24.668  29.803  1.00 17.44           O  
ATOM   1231  CG2 THR A  82      10.177  25.170  27.889  1.00 16.70           C  
ATOM   1232  H   THR A  82       6.488  25.459  28.630  1.00  0.00           H  
ATOM   1233  HA  THR A  82       8.059  24.065  26.601  1.00  0.00           H  
ATOM   1234  HB  THR A  82       9.527  23.233  28.521  1.00  0.00           H  
ATOM   1235  HG1 THR A  82       9.585  24.426  30.341  1.00  0.00           H  
ATOM   1236 HG21 THR A  82      11.095  25.138  28.478  1.00  0.00           H  
ATOM   1237 HG22 THR A  82      10.438  24.870  26.875  1.00  0.00           H  
ATOM   1238 HG23 THR A  82       9.842  26.207  27.858  1.00  0.00           H  
ATOM   1239  N   ASP A  83       7.196  21.812  27.341  1.00 15.85           N  
ATOM   1240  CA  ASP A  83       6.593  20.515  27.648  1.00 15.55           C  
ATOM   1241  C   ASP A  83       7.348  19.892  28.844  1.00 16.39           C  
ATOM   1242  O   ASP A  83       8.232  20.510  29.440  1.00 16.25           O  
ATOM   1243  CB  ASP A  83       6.611  19.594  26.383  1.00 15.05           C  
ATOM   1244  CG  ASP A  83       7.919  18.963  25.887  1.00 15.34           C  
ATOM   1245  OD1 ASP A  83       8.982  19.182  26.503  1.00 14.09           O  
ATOM   1246  OD2 ASP A  83       7.850  18.232  24.871  1.00 16.11           O1-
ATOM   1247  H   ASP A  83       8.001  21.799  26.722  1.00  0.00           H  
ATOM   1248  HA  ASP A  83       5.555  20.664  27.949  1.00  0.00           H  
ATOM   1249  HB2 ASP A  83       5.924  18.765  26.548  1.00  0.00           H  
ATOM   1250  HB3 ASP A  83       6.195  20.147  25.544  1.00  0.00           H  
ATOM   1251  N   LYS A  84       6.969  18.665  29.216  1.00 16.46           N  
ATOM   1252  CA  LYS A  84       7.536  17.934  30.348  1.00 17.48           C  
ATOM   1253  C   LYS A  84       8.930  17.337  30.074  1.00 17.66           C  
ATOM   1254  O   LYS A  84       9.545  16.826  31.005  1.00 18.57           O  
ATOM   1255  CB  LYS A  84       6.555  16.806  30.739  1.00 17.79           C  
ATOM   1256  CG  LYS A  84       6.231  15.786  29.628  1.00 19.58           C  
ATOM   1257  CD  LYS A  84       5.267  14.708  30.132  1.00 20.96           C  
ATOM   1258  CE  LYS A  84       4.905  13.684  29.060  1.00 23.17           C  
ATOM   1259  NZ  LYS A  84       4.003  12.676  29.618  1.00 25.39           N1+
ATOM   1260  H   LYS A  84       6.261  18.203  28.675  1.00  0.00           H  
ATOM   1261  HA  LYS A  84       7.639  18.610  31.199  1.00  0.00           H  
ATOM   1262  HB2 LYS A  84       6.961  16.270  31.599  1.00  0.00           H  
ATOM   1263  HB3 LYS A  84       5.626  17.255  31.093  1.00  0.00           H  
ATOM   1264  HG2 LYS A  84       5.793  16.283  28.761  1.00  0.00           H  
ATOM   1265  HG3 LYS A  84       7.147  15.305  29.276  1.00  0.00           H  
ATOM   1266  HD2 LYS A  84       5.722  14.199  30.987  1.00  0.00           H  
ATOM   1267  HD3 LYS A  84       4.358  15.186  30.503  1.00  0.00           H  
ATOM   1268  HE2 LYS A  84       4.404  14.171  28.223  1.00  0.00           H  
ATOM   1269  HE3 LYS A  84       5.791  13.202  28.661  1.00  0.00           H  
ATOM   1270  HZ1 LYS A  84       3.208  13.103  30.066  1.00  0.00           H  
ATOM   1271  HZ2 LYS A  84       3.505  12.214  28.794  1.00  0.00           H  
ATOM   1272  HZ3 LYS A  84       4.452  11.979  30.183  1.00  0.00           H  
ATOM   1273  N   TYR A  85       9.421  17.384  28.830  1.00 17.53           N  
ATOM   1274  CA  TYR A  85      10.752  16.906  28.464  1.00 16.59           C  
ATOM   1275  C   TYR A  85      11.732  18.089  28.396  1.00 16.25           C  
ATOM   1276  O   TYR A  85      12.920  17.914  28.652  1.00 17.05           O  
ATOM   1277  CB  TYR A  85      10.663  16.248  27.079  1.00 17.74           C  
ATOM   1278  CG  TYR A  85       9.768  15.017  27.071  1.00 18.91           C  
ATOM   1279  CD1 TYR A  85       8.464  15.078  26.536  1.00 19.25           C  
ATOM   1280  CD2 TYR A  85      10.246  13.802  27.600  1.00 19.12           C  
ATOM   1281  CE1 TYR A  85       7.642  13.934  26.526  1.00 20.31           C  
ATOM   1282  CE2 TYR A  85       9.397  12.678  27.652  1.00 19.52           C  
ATOM   1283  CZ  TYR A  85       8.093  12.742  27.122  1.00 20.34           C  
ATOM   1284  OH  TYR A  85       7.244  11.679  27.217  1.00 21.26           O  
ATOM   1285  H   TYR A  85       8.917  17.889  28.109  1.00  0.00           H  
ATOM   1286  HA  TYR A  85      11.132  16.178  29.185  1.00  0.00           H  
ATOM   1287  HB2 TYR A  85      10.309  16.962  26.336  1.00  0.00           H  
ATOM   1288  HB3 TYR A  85      11.658  15.949  26.750  1.00  0.00           H  
ATOM   1289  HD1 TYR A  85       8.098  15.998  26.108  1.00  0.00           H  
ATOM   1290  HD2 TYR A  85      11.255  13.720  27.972  1.00  0.00           H  
ATOM   1291  HE1 TYR A  85       6.665  13.981  26.077  1.00  0.00           H  
ATOM   1292  HE2 TYR A  85       9.776  11.750  28.059  1.00  0.00           H  
ATOM   1293  HH  TYR A  85       6.719  11.570  26.439  1.00  0.00           H  
ATOM   1294  N   GLY A  86      11.230  19.288  28.078  1.00 16.11           N  
ATOM   1295  CA  GLY A  86      11.978  20.533  28.027  1.00 15.50           C  
ATOM   1296  C   GLY A  86      12.034  21.138  26.624  1.00 14.61           C  
ATOM   1297  O   GLY A  86      12.834  22.042  26.392  1.00 16.31           O  
ATOM   1298  H   GLY A  86      10.265  19.310  27.740  1.00  0.00           H  
ATOM   1299  HA2 GLY A  86      11.480  21.247  28.682  1.00  0.00           H  
ATOM   1300  HA3 GLY A  86      12.994  20.416  28.408  1.00  0.00           H  
ATOM   1301  N   ARG A  87      11.183  20.692  25.688  1.00 13.72           N  
ATOM   1302  CA  ARG A  87      11.075  21.286  24.358  1.00 13.03           C  
ATOM   1303  C   ARG A  87      10.201  22.547  24.468  1.00 13.32           C  
ATOM   1304  O   ARG A  87       9.143  22.512  25.100  1.00 12.86           O  
ATOM   1305  CB  ARG A  87      10.370  20.313  23.386  1.00 12.29           C  
ATOM   1306  CG  ARG A  87      11.039  18.935  23.234  1.00 12.16           C  
ATOM   1307  CD  ARG A  87      10.358  18.053  22.168  1.00 12.63           C  
ATOM   1308  NE  ARG A  87       9.029  17.581  22.609  1.00 12.38           N  
ATOM   1309  CZ  ARG A  87       8.279  16.589  22.103  1.00 11.00           C  
ATOM   1310  NH1 ARG A  87       8.582  15.965  20.956  1.00 12.12           N  
ATOM   1311  NH2 ARG A  87       7.183  16.250  22.784  1.00 10.43           N1+
ATOM   1312  H   ARG A  87      10.443  20.045  25.981  1.00  0.00           H  
ATOM   1313  HA  ARG A  87      12.067  21.537  23.975  1.00  0.00           H  
ATOM   1314  HB2 ARG A  87       9.329  20.174  23.683  1.00  0.00           H  
ATOM   1315  HB3 ARG A  87      10.341  20.786  22.405  1.00  0.00           H  
ATOM   1316  HG2 ARG A  87      12.086  19.073  22.965  1.00  0.00           H  
ATOM   1317  HG3 ARG A  87      11.048  18.417  24.196  1.00  0.00           H  
ATOM   1318  HD2 ARG A  87      10.281  18.568  21.214  1.00  0.00           H  
ATOM   1319  HD3 ARG A  87      10.995  17.192  21.976  1.00  0.00           H  
ATOM   1320  HE  ARG A  87       8.696  17.947  23.539  1.00  0.00           H  
ATOM   1321 HH12 ARG A  87       8.195  15.049  20.733  1.00  0.00           H  
ATOM   1322 HH11 ARG A  87       9.307  16.308  20.321  1.00  0.00           H  
ATOM   1323 HH22 ARG A  87       6.575  15.463  22.568  1.00  0.00           H  
ATOM   1324 HH21 ARG A  87       7.030  16.732  23.673  1.00  0.00           H  
ATOM   1325  N   GLY A  88      10.634  23.646  23.838  1.00 13.28           N  
ATOM   1326  CA  GLY A  88       9.913  24.912  23.758  1.00 11.98           C  
ATOM   1327  C   GLY A  88       8.647  24.772  22.912  1.00 12.72           C  
ATOM   1328  O   GLY A  88       8.733  24.448  21.729  1.00 13.17           O  
ATOM   1329  H   GLY A  88      11.531  23.598  23.355  1.00  0.00           H  
ATOM   1330  HA2 GLY A  88       9.685  25.279  24.756  1.00  0.00           H  
ATOM   1331  HA3 GLY A  88      10.556  25.654  23.286  1.00  0.00           H  
ATOM   1332  N   LEU A  89       7.485  24.991  23.516  1.00 12.49           N  
ATOM   1333  CA  LEU A  89       6.191  24.885  22.875  1.00 12.27           C  
ATOM   1334  C   LEU A  89       5.878  26.230  22.229  1.00 11.41           C  
ATOM   1335  O   LEU A  89       5.662  27.228  22.919  1.00 11.06           O  
ATOM   1336  CB  LEU A  89       5.145  24.594  23.962  1.00 12.67           C  
ATOM   1337  CG  LEU A  89       5.248  23.180  24.555  1.00 12.72           C  
ATOM   1338  CD1 LEU A  89       4.310  23.093  25.768  1.00 12.52           C  
ATOM   1339  CD2 LEU A  89       5.013  22.093  23.482  1.00 12.76           C  
ATOM   1340  H   LEU A  89       7.503  25.365  24.461  1.00  0.00           H  
ATOM   1341  HA  LEU A  89       6.185  24.102  22.115  1.00  0.00           H  
ATOM   1342  HB2 LEU A  89       5.229  25.330  24.764  1.00  0.00           H  
ATOM   1343  HB3 LEU A  89       4.143  24.728  23.559  1.00  0.00           H  
ATOM   1344  HG  LEU A  89       6.261  23.026  24.936  1.00  0.00           H  
ATOM   1345 HD11 LEU A  89       4.322  22.096  26.214  1.00  0.00           H  
ATOM   1346 HD12 LEU A  89       4.613  23.799  26.540  1.00  0.00           H  
ATOM   1347 HD13 LEU A  89       3.287  23.382  25.524  1.00  0.00           H  
ATOM   1348 HD21 LEU A  89       4.879  21.102  23.916  1.00  0.00           H  
ATOM   1349 HD22 LEU A  89       4.149  22.306  22.849  1.00  0.00           H  
ATOM   1350 HD23 LEU A  89       5.867  22.016  22.813  1.00  0.00           H  
ATOM   1351  N   ALA A  90       5.870  26.247  20.896  1.00 11.08           N  
ATOM   1352  CA  ALA A  90       5.657  27.443  20.099  1.00 11.11           C  
ATOM   1353  C   ALA A  90       4.858  27.150  18.827  1.00 10.99           C  
ATOM   1354  O   ALA A  90       4.850  26.029  18.310  1.00 11.52           O  
ATOM   1355  CB  ALA A  90       7.005  28.134  19.822  1.00 10.24           C  
ATOM   1356  H   ALA A  90       6.077  25.392  20.387  1.00  0.00           H  
ATOM   1357  HA  ALA A  90       5.044  28.133  20.679  1.00  0.00           H  
ATOM   1358  HB1 ALA A  90       6.870  29.035  19.225  1.00  0.00           H  
ATOM   1359  HB2 ALA A  90       7.498  28.429  20.749  1.00  0.00           H  
ATOM   1360  HB3 ALA A  90       7.681  27.477  19.273  1.00  0.00           H  
ATOM   1361  N   TYR A  91       4.235  28.200  18.292  1.00 10.96           N  
ATOM   1362  CA  TYR A  91       3.850  28.309  16.893  1.00 10.38           C  
ATOM   1363  C   TYR A  91       5.120  28.819  16.195  1.00 10.21           C  
ATOM   1364  O   TYR A  91       5.672  29.849  16.594  1.00 11.11           O  
ATOM   1365  CB  TYR A  91       2.732  29.361  16.731  1.00 11.43           C  
ATOM   1366  CG  TYR A  91       1.478  29.096  17.548  1.00 12.28           C  
ATOM   1367  CD1 TYR A  91       0.655  27.988  17.260  1.00 12.77           C  
ATOM   1368  CD2 TYR A  91       1.135  29.965  18.606  1.00 13.04           C  
ATOM   1369  CE1 TYR A  91      -0.498  27.747  18.033  1.00 12.98           C  
ATOM   1370  CE2 TYR A  91      -0.019  29.725  19.374  1.00 13.14           C  
ATOM   1371  CZ  TYR A  91      -0.834  28.613  19.092  1.00 13.54           C  
ATOM   1372  OH  TYR A  91      -1.950  28.375  19.837  1.00 13.59           O  
ATOM   1373  H   TYR A  91       4.286  29.080  18.805  1.00  0.00           H  
ATOM   1374  HA  TYR A  91       3.528  27.348  16.500  1.00  0.00           H  
ATOM   1375  HB2 TYR A  91       3.099  30.359  16.974  1.00  0.00           H  
ATOM   1376  HB3 TYR A  91       2.443  29.409  15.681  1.00  0.00           H  
ATOM   1377  HD1 TYR A  91       0.905  27.317  16.450  1.00  0.00           H  
ATOM   1378  HD2 TYR A  91       1.754  30.823  18.830  1.00  0.00           H  
ATOM   1379  HE1 TYR A  91      -1.121  26.893  17.810  1.00  0.00           H  
ATOM   1380  HE2 TYR A  91      -0.275  30.404  20.174  1.00  0.00           H  
ATOM   1381  HH  TYR A  91      -1.867  28.678  20.760  1.00  0.00           H  
ATOM   1382  N   ILE A  92       5.631  28.061  15.225  1.00 10.58           N  
ATOM   1383  CA  ILE A  92       6.887  28.345  14.537  1.00 11.77           C  
ATOM   1384  C   ILE A  92       6.502  28.809  13.126  1.00 12.11           C  
ATOM   1385  O   ILE A  92       5.634  28.212  12.484  1.00 11.70           O  
ATOM   1386  CB  ILE A  92       7.797  27.080  14.533  1.00 12.43           C  
ATOM   1387  CG1 ILE A  92       8.012  26.545  15.976  1.00 13.48           C  
ATOM   1388  CG2 ILE A  92       9.152  27.353  13.840  1.00 13.67           C  
ATOM   1389  CD1 ILE A  92       8.950  25.333  16.100  1.00 16.30           C  
ATOM   1390  H   ILE A  92       5.086  27.277  14.879  1.00  0.00           H  
ATOM   1391  HA  ILE A  92       7.431  29.147  15.038  1.00  0.00           H  
ATOM   1392  HB  ILE A  92       7.292  26.301  13.959  1.00  0.00           H  
ATOM   1393 HG12 ILE A  92       8.381  27.344  16.620  1.00  0.00           H  
ATOM   1394 HG13 ILE A  92       7.052  26.254  16.402  1.00  0.00           H  
ATOM   1395 HG21 ILE A  92       9.762  26.453  13.777  1.00  0.00           H  
ATOM   1396 HG22 ILE A  92       9.025  27.704  12.816  1.00  0.00           H  
ATOM   1397 HG23 ILE A  92       9.727  28.109  14.375  1.00  0.00           H  
ATOM   1398 HD11 ILE A  92       8.845  24.871  17.081  1.00  0.00           H  
ATOM   1399 HD12 ILE A  92       8.731  24.570  15.354  1.00  0.00           H  
ATOM   1400 HD13 ILE A  92       9.994  25.620  15.985  1.00  0.00           H  
ATOM   1401  N   TYR A  93       7.126  29.891  12.661  1.00 12.17           N  
ATOM   1402  CA  TYR A  93       6.890  30.528  11.374  1.00 12.37           C  
ATOM   1403  C   TYR A  93       8.178  30.503  10.551  1.00 13.53           C  
ATOM   1404  O   TYR A  93       9.262  30.694  11.103  1.00 14.45           O  
ATOM   1405  CB  TYR A  93       6.477  31.997  11.587  1.00 11.85           C  
ATOM   1406  CG  TYR A  93       5.191  32.214  12.363  1.00 12.17           C  
ATOM   1407  CD1 TYR A  93       3.960  32.336  11.687  1.00 11.87           C  
ATOM   1408  CD2 TYR A  93       5.230  32.327  13.768  1.00 12.24           C  
ATOM   1409  CE1 TYR A  93       2.779  32.598  12.408  1.00 12.51           C  
ATOM   1410  CE2 TYR A  93       4.048  32.579  14.486  1.00 12.64           C  
ATOM   1411  CZ  TYR A  93       2.825  32.728  13.809  1.00 13.74           C  
ATOM   1412  OH  TYR A  93       1.689  33.029  14.500  1.00 15.30           O  
ATOM   1413  H   TYR A  93       7.846  30.317  13.245  1.00  0.00           H  
ATOM   1414  HA  TYR A  93       6.111  30.003  10.831  1.00  0.00           H  
ATOM   1415  HB2 TYR A  93       7.279  32.538  12.091  1.00  0.00           H  
ATOM   1416  HB3 TYR A  93       6.367  32.484  10.617  1.00  0.00           H  
ATOM   1417  HD1 TYR A  93       3.913  32.247  10.612  1.00  0.00           H  
ATOM   1418  HD2 TYR A  93       6.165  32.229  14.301  1.00  0.00           H  
ATOM   1419  HE1 TYR A  93       1.842  32.709  11.881  1.00  0.00           H  
ATOM   1420  HE2 TYR A  93       4.091  32.677  15.558  1.00  0.00           H  
ATOM   1421  HH  TYR A  93       1.787  32.992  15.478  1.00  0.00           H  
ATOM   1422  N   ALA A  94       8.046  30.341   9.232  1.00 14.75           N  
ATOM   1423  CA  ALA A  94       9.069  30.585   8.224  1.00 16.09           C  
ATOM   1424  C   ALA A  94       8.530  31.706   7.326  1.00 16.15           C  
ATOM   1425  O   ALA A  94       7.594  31.483   6.556  1.00 15.35           O  
ATOM   1426  CB  ALA A  94       9.279  29.296   7.412  1.00 16.30           C  
ATOM   1427  H   ALA A  94       7.101  30.195   8.875  1.00  0.00           H  
ATOM   1428  HA  ALA A  94      10.017  30.894   8.668  1.00  0.00           H  
ATOM   1429  HB1 ALA A  94       9.944  29.469   6.567  1.00  0.00           H  
ATOM   1430  HB2 ALA A  94       9.717  28.510   8.027  1.00  0.00           H  
ATOM   1431  HB3 ALA A  94       8.342  28.922   7.003  1.00  0.00           H  
ATOM   1432  N   ASP A  95       9.050  32.929   7.478  1.00 16.39           N  
ATOM   1433  CA  ASP A  95       8.756  34.126   6.669  1.00 17.83           C  
ATOM   1434  C   ASP A  95       7.303  34.616   6.841  1.00 17.62           C  
ATOM   1435  O   ASP A  95       6.743  35.277   5.966  1.00 17.02           O  
ATOM   1436  CB  ASP A  95       9.185  33.997   5.177  1.00 18.64           C  
ATOM   1437  CG  ASP A  95      10.689  33.948   4.923  1.00 20.40           C  
ATOM   1438  OD1 ASP A  95      11.097  34.320   3.803  1.00 22.09           O  
ATOM   1439  OD2 ASP A  95      11.470  33.575   5.821  1.00 21.26           O1-
ATOM   1440  H   ASP A  95       9.818  33.045   8.139  1.00  0.00           H  
ATOM   1441  HA  ASP A  95       9.364  34.922   7.102  1.00  0.00           H  
ATOM   1442  HB2 ASP A  95       8.727  33.118   4.723  1.00  0.00           H  
ATOM   1443  HB3 ASP A  95       8.810  34.850   4.611  1.00  0.00           H  
ATOM   1444  N   GLY A  96       6.681  34.278   7.975  1.00 17.32           N  
ATOM   1445  CA  GLY A  96       5.300  34.598   8.327  1.00 17.79           C  
ATOM   1446  C   GLY A  96       4.292  33.498   7.966  1.00 17.67           C  
ATOM   1447  O   GLY A  96       3.125  33.613   8.336  1.00 19.46           O  
ATOM   1448  H   GLY A  96       7.223  33.745   8.639  1.00  0.00           H  
ATOM   1449  HA2 GLY A  96       5.252  34.764   9.404  1.00  0.00           H  
ATOM   1450  HA3 GLY A  96       4.984  35.533   7.861  1.00  0.00           H  
ATOM   1451  N   LYS A  97       4.716  32.419   7.289  1.00 16.97           N  
ATOM   1452  CA  LYS A  97       3.909  31.222   7.058  1.00 17.35           C  
ATOM   1453  C   LYS A  97       4.177  30.279   8.243  1.00 15.56           C  
ATOM   1454  O   LYS A  97       5.333  29.950   8.518  1.00 14.86           O  
ATOM   1455  CB  LYS A  97       4.374  30.555   5.742  1.00 20.57           C  
ATOM   1456  CG  LYS A  97       3.461  29.403   5.271  1.00 25.13           C  
ATOM   1457  CD  LYS A  97       3.888  28.772   3.932  1.00 27.69           C  
ATOM   1458  CE  LYS A  97       3.587  29.656   2.703  1.00 30.06           C  
ATOM   1459  NZ  LYS A  97       3.946  28.994   1.436  1.00 33.04           N1+
ATOM   1460  H   LYS A  97       5.699  32.359   7.045  1.00  0.00           H  
ATOM   1461  HA  LYS A  97       2.848  31.473   6.989  1.00  0.00           H  
ATOM   1462  HB2 LYS A  97       4.404  31.320   4.966  1.00  0.00           H  
ATOM   1463  HB3 LYS A  97       5.397  30.190   5.838  1.00  0.00           H  
ATOM   1464  HG2 LYS A  97       3.454  28.619   6.029  1.00  0.00           H  
ATOM   1465  HG3 LYS A  97       2.429  29.749   5.199  1.00  0.00           H  
ATOM   1466  HD2 LYS A  97       4.949  28.521   3.965  1.00  0.00           H  
ATOM   1467  HD3 LYS A  97       3.359  27.825   3.821  1.00  0.00           H  
ATOM   1468  HE2 LYS A  97       2.527  29.911   2.675  1.00  0.00           H  
ATOM   1469  HE3 LYS A  97       4.134  30.597   2.766  1.00  0.00           H  
ATOM   1470  HZ1 LYS A  97       3.733  29.601   0.664  1.00  0.00           H  
ATOM   1471  HZ2 LYS A  97       4.927  28.784   1.403  1.00  0.00           H  
ATOM   1472  HZ3 LYS A  97       3.425  28.144   1.313  1.00  0.00           H  
ATOM   1473  N   MET A  98       3.124  29.876   8.964  1.00 14.36           N  
ATOM   1474  CA  MET A  98       3.200  29.036  10.159  1.00 14.14           C  
ATOM   1475  C   MET A  98       3.444  27.575   9.735  1.00 13.15           C  
ATOM   1476  O   MET A  98       2.691  27.030   8.926  1.00 13.39           O  
ATOM   1477  CB  MET A  98       1.858  29.141  10.918  1.00 14.24           C  
ATOM   1478  CG  MET A  98       1.918  28.588  12.353  1.00 15.17           C  
ATOM   1479  SD  MET A  98       0.300  28.442  13.163  1.00 15.54           S  
ATOM   1480  CE  MET A  98       0.000  30.166  13.640  1.00 15.97           C  
ATOM   1481  H   MET A  98       2.204  30.156   8.654  1.00  0.00           H  
ATOM   1482  HA  MET A  98       3.999  29.397  10.804  1.00  0.00           H  
ATOM   1483  HB2 MET A  98       1.553  30.186  10.974  1.00  0.00           H  
ATOM   1484  HB3 MET A  98       1.070  28.632  10.362  1.00  0.00           H  
ATOM   1485  HG2 MET A  98       2.350  27.589  12.340  1.00  0.00           H  
ATOM   1486  HG3 MET A  98       2.583  29.195  12.971  1.00  0.00           H  
ATOM   1487  HE1 MET A  98      -0.977  30.261  14.113  1.00  0.00           H  
ATOM   1488  HE2 MET A  98       0.753  30.502  14.351  1.00  0.00           H  
ATOM   1489  HE3 MET A  98       0.023  30.824  12.772  1.00  0.00           H  
ATOM   1490  N   VAL A  99       4.476  26.940  10.303  1.00 11.59           N  
ATOM   1491  CA  VAL A  99       4.892  25.556  10.052  1.00 11.98           C  
ATOM   1492  C   VAL A  99       3.790  24.575  10.506  1.00 11.08           C  
ATOM   1493  O   VAL A  99       3.475  23.622   9.793  1.00 10.32           O  
ATOM   1494  CB  VAL A  99       6.246  25.292  10.778  1.00 12.59           C  
ATOM   1495  CG1 VAL A  99       6.762  23.849  10.608  1.00 12.52           C  
ATOM   1496  CG2 VAL A  99       7.359  26.267  10.336  1.00 12.67           C  
ATOM   1497  H   VAL A  99       5.003  27.444  11.017  1.00  0.00           H  
ATOM   1498  HA  VAL A  99       5.031  25.427   8.979  1.00  0.00           H  
ATOM   1499  HB  VAL A  99       6.086  25.449  11.847  1.00  0.00           H  
ATOM   1500 HG11 VAL A  99       7.718  23.711  11.113  1.00  0.00           H  
ATOM   1501 HG12 VAL A  99       6.076  23.116  11.034  1.00  0.00           H  
ATOM   1502 HG13 VAL A  99       6.903  23.597   9.556  1.00  0.00           H  
ATOM   1503 HG21 VAL A  99       8.260  26.123  10.932  1.00  0.00           H  
ATOM   1504 HG22 VAL A  99       7.632  26.109   9.294  1.00  0.00           H  
ATOM   1505 HG23 VAL A  99       7.073  27.313  10.443  1.00  0.00           H  
ATOM   1506  N   ASN A 100       3.163  24.864  11.657  1.00 10.99           N  
ATOM   1507  CA  ASN A 100       2.075  24.110  12.292  1.00 11.43           C  
ATOM   1508  C   ASN A 100       0.889  23.960  11.323  1.00 11.73           C  
ATOM   1509  O   ASN A 100       0.418  22.852  11.075  1.00 11.50           O  
ATOM   1510  CB  ASN A 100       1.579  24.799  13.600  1.00 11.26           C  
ATOM   1511  CG  ASN A 100       2.655  25.286  14.579  1.00 11.15           C  
ATOM   1512  OD1 ASN A 100       3.520  26.084  14.219  1.00 11.55           O  
ATOM   1513  ND2 ASN A 100       2.628  24.847  15.830  1.00 11.22           N  
ATOM   1514  H   ASN A 100       3.532  25.643  12.191  1.00  0.00           H  
ATOM   1515  HA  ASN A 100       2.460  23.119  12.537  1.00  0.00           H  
ATOM   1516  HB2 ASN A 100       0.970  25.669  13.359  1.00  0.00           H  
ATOM   1517  HB3 ASN A 100       0.904  24.117  14.119  1.00  0.00           H  
ATOM   1518 HD22 ASN A 100       3.325  25.183  16.475  1.00  0.00           H  
ATOM   1519 HD21 ASN A 100       1.889  24.233  16.178  1.00  0.00           H  
ATOM   1520  N   GLU A 101       0.444  25.081  10.737  1.00 12.24           N  
ATOM   1521  CA  GLU A 101      -0.680  25.158   9.807  1.00 13.11           C  
ATOM   1522  C   GLU A 101      -0.307  24.553   8.442  1.00 11.33           C  
ATOM   1523  O   GLU A 101      -1.109  23.816   7.868  1.00 10.61           O  
ATOM   1524  CB  GLU A 101      -1.100  26.644   9.690  1.00 14.96           C  
ATOM   1525  CG  GLU A 101      -2.520  26.902   9.128  1.00 17.21           C  
ATOM   1526  CD  GLU A 101      -2.651  26.867   7.606  1.00 19.61           C  
ATOM   1527  OE1 GLU A 101      -3.701  26.392   7.130  1.00 21.16           O  
ATOM   1528  OE2 GLU A 101      -1.744  27.364   6.910  1.00 20.25           O1-
ATOM   1529  H   GLU A 101       0.926  25.939  10.954  1.00  0.00           H  
ATOM   1530  HA  GLU A 101      -1.507  24.579  10.219  1.00  0.00           H  
ATOM   1531  HB2 GLU A 101      -1.079  27.090  10.685  1.00  0.00           H  
ATOM   1532  HB3 GLU A 101      -0.361  27.200   9.111  1.00  0.00           H  
ATOM   1533  HG2 GLU A 101      -3.230  26.205   9.576  1.00  0.00           H  
ATOM   1534  HG3 GLU A 101      -2.843  27.894   9.444  1.00  0.00           H  
ATOM   1535  N   ALA A 102       0.919  24.802   7.954  1.00 11.48           N  
ATOM   1536  CA  ALA A 102       1.431  24.306   6.677  1.00 11.49           C  
ATOM   1537  C   ALA A 102       1.464  22.769   6.600  1.00 11.86           C  
ATOM   1538  O   ALA A 102       1.062  22.205   5.584  1.00 13.39           O  
ATOM   1539  CB  ALA A 102       2.830  24.889   6.424  1.00 11.63           C  
ATOM   1540  H   ALA A 102       1.520  25.427   8.481  1.00  0.00           H  
ATOM   1541  HA  ALA A 102       0.761  24.666   5.894  1.00  0.00           H  
ATOM   1542  HB1 ALA A 102       3.223  24.560   5.463  1.00  0.00           H  
ATOM   1543  HB2 ALA A 102       2.804  25.978   6.403  1.00  0.00           H  
ATOM   1544  HB3 ALA A 102       3.541  24.584   7.192  1.00  0.00           H  
ATOM   1545  N   LEU A 103       1.873  22.090   7.682  1.00 12.48           N  
ATOM   1546  CA  LEU A 103       1.853  20.630   7.783  1.00 12.38           C  
ATOM   1547  C   LEU A 103       0.414  20.093   7.843  1.00 13.25           C  
ATOM   1548  O   LEU A 103       0.079  19.150   7.127  1.00 15.34           O  
ATOM   1549  CB  LEU A 103       2.578  20.184   9.067  1.00 11.72           C  
ATOM   1550  CG  LEU A 103       4.111  20.287   9.013  1.00 10.82           C  
ATOM   1551  CD1 LEU A 103       4.674  20.406  10.433  1.00 10.75           C  
ATOM   1552  CD2 LEU A 103       4.728  19.082   8.282  1.00 11.12           C  
ATOM   1553  H   LEU A 103       2.224  22.620   8.474  1.00  0.00           H  
ATOM   1554  HA  LEU A 103       2.346  20.201   6.908  1.00  0.00           H  
ATOM   1555  HB2 LEU A 103       2.192  20.767   9.906  1.00  0.00           H  
ATOM   1556  HB3 LEU A 103       2.321  19.148   9.292  1.00  0.00           H  
ATOM   1557  HG  LEU A 103       4.388  21.197   8.480  1.00  0.00           H  
ATOM   1558 HD11 LEU A 103       5.751  20.555  10.419  1.00  0.00           H  
ATOM   1559 HD12 LEU A 103       4.242  21.262  10.950  1.00  0.00           H  
ATOM   1560 HD13 LEU A 103       4.466  19.518  11.030  1.00  0.00           H  
ATOM   1561 HD21 LEU A 103       5.817  19.145   8.264  1.00  0.00           H  
ATOM   1562 HD22 LEU A 103       4.465  18.143   8.769  1.00  0.00           H  
ATOM   1563 HD23 LEU A 103       4.392  19.026   7.247  1.00  0.00           H  
ATOM   1564  N   VAL A 104      -0.436  20.696   8.685  1.00 14.17           N  
ATOM   1565  CA  VAL A 104      -1.843  20.341   8.869  1.00 14.04           C  
ATOM   1566  C   VAL A 104      -2.648  20.478   7.559  1.00 14.82           C  
ATOM   1567  O   VAL A 104      -3.394  19.566   7.205  1.00 15.68           O  
ATOM   1568  CB  VAL A 104      -2.418  21.171  10.051  1.00 14.43           C  
ATOM   1569  CG1 VAL A 104      -3.949  21.211  10.119  1.00 14.36           C  
ATOM   1570  CG2 VAL A 104      -1.889  20.647  11.396  1.00 12.69           C  
ATOM   1571  H   VAL A 104      -0.081  21.465   9.240  1.00  0.00           H  
ATOM   1572  HA  VAL A 104      -1.881  19.285   9.141  1.00  0.00           H  
ATOM   1573  HB  VAL A 104      -2.087  22.205   9.942  1.00  0.00           H  
ATOM   1574 HG11 VAL A 104      -4.289  21.695  11.033  1.00  0.00           H  
ATOM   1575 HG12 VAL A 104      -4.381  21.765   9.286  1.00  0.00           H  
ATOM   1576 HG13 VAL A 104      -4.353  20.200  10.103  1.00  0.00           H  
ATOM   1577 HG21 VAL A 104      -2.227  21.282  12.215  1.00  0.00           H  
ATOM   1578 HG22 VAL A 104      -2.237  19.633  11.597  1.00  0.00           H  
ATOM   1579 HG23 VAL A 104      -0.801  20.632  11.428  1.00  0.00           H  
ATOM   1580  N   ARG A 105      -2.461  21.576   6.811  1.00 14.39           N  
ATOM   1581  CA  ARG A 105      -3.159  21.850   5.554  1.00 15.81           C  
ATOM   1582  C   ARG A 105      -2.763  20.882   4.422  1.00 16.79           C  
ATOM   1583  O   ARG A 105      -3.561  20.663   3.510  1.00 15.96           O  
ATOM   1584  CB  ARG A 105      -2.896  23.318   5.135  1.00 16.93           C  
ATOM   1585  CG  ARG A 105      -3.594  23.792   3.839  1.00 17.21           C  
ATOM   1586  CD  ARG A 105      -5.130  23.715   3.902  1.00 17.96           C  
ATOM   1587  NE  ARG A 105      -5.753  23.866   2.577  1.00 18.25           N  
ATOM   1588  CZ  ARG A 105      -6.143  22.870   1.765  1.00 17.18           C  
ATOM   1589  NH1 ARG A 105      -5.800  21.605   1.999  1.00 16.41           N  
ATOM   1590  NH2 ARG A 105      -6.902  23.142   0.706  1.00 15.39           N1+
ATOM   1591  H   ARG A 105      -1.846  22.303   7.178  1.00  0.00           H  
ATOM   1592  HA  ARG A 105      -4.222  21.710   5.754  1.00  0.00           H  
ATOM   1593  HB2 ARG A 105      -3.196  23.981   5.947  1.00  0.00           H  
ATOM   1594  HB3 ARG A 105      -1.821  23.469   5.019  1.00  0.00           H  
ATOM   1595  HG2 ARG A 105      -3.307  24.829   3.659  1.00  0.00           H  
ATOM   1596  HG3 ARG A 105      -3.221  23.239   2.977  1.00  0.00           H  
ATOM   1597  HD2 ARG A 105      -5.478  22.774   4.325  1.00  0.00           H  
ATOM   1598  HD3 ARG A 105      -5.508  24.495   4.564  1.00  0.00           H  
ATOM   1599  HE  ARG A 105      -5.965  24.824   2.321  1.00  0.00           H  
ATOM   1600 HH12 ARG A 105      -6.166  20.852   1.362  1.00  0.00           H  
ATOM   1601 HH11 ARG A 105      -5.079  21.321   2.660  1.00  0.00           H  
ATOM   1602 HH22 ARG A 105      -7.372  22.365   0.196  1.00  0.00           H  
ATOM   1603 HH21 ARG A 105      -7.166  24.074   0.425  1.00  0.00           H  
ATOM   1604  N   GLN A 106      -1.561  20.298   4.488  1.00 16.85           N  
ATOM   1605  CA  GLN A 106      -1.070  19.269   3.573  1.00 17.92           C  
ATOM   1606  C   GLN A 106      -1.372  17.851   4.099  1.00 17.62           C  
ATOM   1607  O   GLN A 106      -1.056  16.873   3.423  1.00 18.70           O  
ATOM   1608  CB  GLN A 106       0.466  19.420   3.456  1.00 18.45           C  
ATOM   1609  CG  GLN A 106       0.919  20.676   2.681  1.00 20.82           C  
ATOM   1610  CD  GLN A 106       0.550  20.660   1.195  1.00 21.93           C  
ATOM   1611  OE1 GLN A 106       0.454  19.606   0.571  1.00 21.83           O  
ATOM   1612  NE2 GLN A 106       0.329  21.828   0.608  1.00 22.57           N  
ATOM   1613  H   GLN A 106      -0.964  20.546   5.267  1.00  0.00           H  
ATOM   1614  HA  GLN A 106      -1.538  19.364   2.592  1.00  0.00           H  
ATOM   1615  HB2 GLN A 106       0.911  19.437   4.452  1.00  0.00           H  
ATOM   1616  HB3 GLN A 106       0.898  18.546   2.966  1.00  0.00           H  
ATOM   1617  HG2 GLN A 106       0.503  21.569   3.145  1.00  0.00           H  
ATOM   1618  HG3 GLN A 106       2.002  20.768   2.756  1.00  0.00           H  
ATOM   1619 HE22 GLN A 106       0.080  21.866  -0.370  1.00  0.00           H  
ATOM   1620 HE21 GLN A 106       0.414  22.691   1.127  1.00  0.00           H  
ATOM   1621  N   GLY A 107      -1.962  17.709   5.293  1.00 17.35           N  
ATOM   1622  CA  GLY A 107      -2.266  16.428   5.925  1.00 16.54           C  
ATOM   1623  C   GLY A 107      -1.027  15.663   6.414  1.00 17.07           C  
ATOM   1624  O   GLY A 107      -1.079  14.443   6.548  1.00 17.71           O  
ATOM   1625  H   GLY A 107      -2.219  18.547   5.802  1.00  0.00           H  
ATOM   1626  HA2 GLY A 107      -2.912  16.614   6.783  1.00  0.00           H  
ATOM   1627  HA3 GLY A 107      -2.832  15.801   5.236  1.00  0.00           H  
ATOM   1628  N   LEU A 108       0.094  16.359   6.640  1.00 16.36           N  
ATOM   1629  CA  LEU A 108       1.361  15.810   7.133  1.00 16.43           C  
ATOM   1630  C   LEU A 108       1.444  15.885   8.669  1.00 16.55           C  
ATOM   1631  O   LEU A 108       2.366  15.327   9.265  1.00 17.97           O  
ATOM   1632  CB  LEU A 108       2.522  16.654   6.557  1.00 15.02           C  
ATOM   1633  CG  LEU A 108       2.764  16.464   5.046  1.00 14.84           C  
ATOM   1634  CD1 LEU A 108       3.661  17.585   4.503  1.00 15.32           C  
ATOM   1635  CD2 LEU A 108       3.386  15.091   4.735  1.00 14.46           C  
ATOM   1636  H   LEU A 108       0.043  17.371   6.539  1.00  0.00           H  
ATOM   1637  HA  LEU A 108       1.469  14.763   6.846  1.00  0.00           H  
ATOM   1638  HB2 LEU A 108       2.329  17.706   6.768  1.00  0.00           H  
ATOM   1639  HB3 LEU A 108       3.451  16.426   7.081  1.00  0.00           H  
ATOM   1640  HG  LEU A 108       1.808  16.535   4.525  1.00  0.00           H  
ATOM   1641 HD11 LEU A 108       3.809  17.490   3.427  1.00  0.00           H  
ATOM   1642 HD12 LEU A 108       3.231  18.570   4.685  1.00  0.00           H  
ATOM   1643 HD13 LEU A 108       4.643  17.564   4.976  1.00  0.00           H  
ATOM   1644 HD21 LEU A 108       3.584  14.983   3.668  1.00  0.00           H  
ATOM   1645 HD22 LEU A 108       4.331  14.953   5.259  1.00  0.00           H  
ATOM   1646 HD23 LEU A 108       2.729  14.271   5.021  1.00  0.00           H  
ATOM   1647  N   ALA A 109       0.474  16.540   9.314  1.00 16.36           N  
ATOM   1648  CA  ALA A 109       0.276  16.584  10.753  1.00 17.06           C  
ATOM   1649  C   ALA A 109      -1.212  16.426  11.061  1.00 18.13           C  
ATOM   1650  O   ALA A 109      -2.066  16.856  10.283  1.00 18.10           O  
ATOM   1651  CB  ALA A 109       0.862  17.870  11.351  1.00 16.98           C  
ATOM   1652  H   ALA A 109      -0.278  16.920   8.755  1.00  0.00           H  
ATOM   1653  HA  ALA A 109       0.790  15.733  11.203  1.00  0.00           H  
ATOM   1654  HB1 ALA A 109       0.690  17.906  12.426  1.00  0.00           H  
ATOM   1655  HB2 ALA A 109       1.935  17.937  11.196  1.00  0.00           H  
ATOM   1656  HB3 ALA A 109       0.405  18.754  10.910  1.00  0.00           H  
ATOM   1657  N   LYS A 110      -1.500  15.830  12.217  1.00 19.23           N  
ATOM   1658  CA  LYS A 110      -2.815  15.779  12.845  1.00 20.48           C  
ATOM   1659  C   LYS A 110      -2.847  16.944  13.850  1.00 20.36           C  
ATOM   1660  O   LYS A 110      -1.808  17.256  14.443  1.00 20.35           O  
ATOM   1661  CB  LYS A 110      -2.909  14.478  13.680  1.00 23.29           C  
ATOM   1662  CG  LYS A 110      -2.569  13.167  12.929  1.00 27.10           C  
ATOM   1663  CD  LYS A 110      -2.159  12.023  13.877  1.00 30.22           C  
ATOM   1664  CE  LYS A 110      -0.745  12.222  14.466  1.00 32.50           C  
ATOM   1665  NZ  LYS A 110      -0.396  11.228  15.492  1.00 33.04           N1+
ATOM   1666  H   LYS A 110      -0.716  15.582  12.812  1.00  0.00           H  
ATOM   1667  HA  LYS A 110      -3.624  15.851  12.117  1.00  0.00           H  
ATOM   1668  HB2 LYS A 110      -2.263  14.575  14.552  1.00  0.00           H  
ATOM   1669  HB3 LYS A 110      -3.916  14.394  14.094  1.00  0.00           H  
ATOM   1670  HG2 LYS A 110      -3.436  12.864  12.342  1.00  0.00           H  
ATOM   1671  HG3 LYS A 110      -1.768  13.309  12.203  1.00  0.00           H  
ATOM   1672  HD2 LYS A 110      -2.898  11.934  14.674  1.00  0.00           H  
ATOM   1673  HD3 LYS A 110      -2.186  11.081  13.328  1.00  0.00           H  
ATOM   1674  HE2 LYS A 110       0.008  12.201  13.676  1.00  0.00           H  
ATOM   1675  HE3 LYS A 110      -0.656  13.198  14.940  1.00  0.00           H  
ATOM   1676  HZ1 LYS A 110       0.425  11.610  15.994  1.00  0.00           H  
ATOM   1677  HZ2 LYS A 110      -1.130  11.117  16.167  1.00  0.00           H  
ATOM   1678  HZ3 LYS A 110      -0.156  10.336  15.096  1.00  0.00           H  
ATOM   1679  N   VAL A 111      -4.015  17.544  14.097  1.00 19.57           N  
ATOM   1680  CA  VAL A 111      -4.229  18.478  15.202  1.00 19.51           C  
ATOM   1681  C   VAL A 111      -4.536  17.602  16.433  1.00 20.20           C  
ATOM   1682  O   VAL A 111      -5.559  16.914  16.488  1.00 20.20           O  
ATOM   1683  CB  VAL A 111      -5.404  19.436  14.861  1.00 18.85           C  
ATOM   1684  CG1 VAL A 111      -5.708  20.443  15.990  1.00 18.98           C  
ATOM   1685  CG2 VAL A 111      -5.109  20.214  13.568  1.00 19.02           C  
ATOM   1686  H   VAL A 111      -4.856  17.224  13.593  1.00  0.00           H  
ATOM   1687  HA  VAL A 111      -3.331  19.073  15.371  1.00  0.00           H  
ATOM   1688  HB  VAL A 111      -6.305  18.843  14.693  1.00  0.00           H  
ATOM   1689 HG11 VAL A 111      -6.509  21.123  15.705  1.00  0.00           H  
ATOM   1690 HG12 VAL A 111      -6.022  19.945  16.907  1.00  0.00           H  
ATOM   1691 HG13 VAL A 111      -4.833  21.050  16.224  1.00  0.00           H  
ATOM   1692 HG21 VAL A 111      -5.921  20.896  13.320  1.00  0.00           H  
ATOM   1693 HG22 VAL A 111      -4.193  20.794  13.668  1.00  0.00           H  
ATOM   1694 HG23 VAL A 111      -4.975  19.548  12.717  1.00  0.00           H  
ATOM   1695  N   ALA A 112      -3.601  17.582  17.380  1.00 20.01           N  
ATOM   1696  CA  ALA A 112      -3.573  16.682  18.519  1.00 18.95           C  
ATOM   1697  C   ALA A 112      -2.703  17.298  19.612  1.00 19.10           C  
ATOM   1698  O   ALA A 112      -1.770  18.046  19.311  1.00 18.76           O  
ATOM   1699  CB  ALA A 112      -3.089  15.297  18.068  1.00 19.38           C  
ATOM   1700  H   ALA A 112      -2.838  18.249  17.342  1.00  0.00           H  
ATOM   1701  HA  ALA A 112      -4.585  16.594  18.923  1.00  0.00           H  
ATOM   1702  HB1 ALA A 112      -2.946  14.633  18.912  1.00  0.00           H  
ATOM   1703  HB2 ALA A 112      -3.815  14.823  17.406  1.00  0.00           H  
ATOM   1704  HB3 ALA A 112      -2.129  15.345  17.555  1.00  0.00           H  
ATOM   1705  N   TYR A 113      -3.015  16.996  20.877  1.00 19.60           N  
ATOM   1706  CA  TYR A 113      -2.238  17.375  22.063  1.00 19.57           C  
ATOM   1707  C   TYR A 113      -2.369  18.867  22.420  1.00 21.26           C  
ATOM   1708  O   TYR A 113      -1.418  19.525  22.842  1.00 20.75           O  
ATOM   1709  CB  TYR A 113      -0.781  16.911  21.975  1.00 19.49           C  
ATOM   1710  CG  TYR A 113      -0.570  15.440  21.708  1.00 18.51           C  
ATOM   1711  CD1 TYR A 113      -0.193  15.010  20.419  1.00 18.48           C  
ATOM   1712  CD2 TYR A 113      -0.699  14.508  22.755  1.00 19.05           C  
ATOM   1713  CE1 TYR A 113       0.113  13.659  20.191  1.00 18.87           C  
ATOM   1714  CE2 TYR A 113      -0.366  13.163  22.529  1.00 18.99           C  
ATOM   1715  CZ  TYR A 113       0.067  12.745  21.254  1.00 19.37           C  
ATOM   1716  OH  TYR A 113       0.434  11.458  21.013  1.00 20.11           O  
ATOM   1717  H   TYR A 113      -3.684  16.245  20.998  1.00  0.00           H  
ATOM   1718  HA  TYR A 113      -2.685  16.838  22.900  1.00  0.00           H  
ATOM   1719  HB2 TYR A 113      -0.253  17.477  21.212  1.00  0.00           H  
ATOM   1720  HB3 TYR A 113      -0.280  17.142  22.914  1.00  0.00           H  
ATOM   1721  HD1 TYR A 113      -0.128  15.713  19.604  1.00  0.00           H  
ATOM   1722  HD2 TYR A 113      -1.007  14.816  23.744  1.00  0.00           H  
ATOM   1723  HE1 TYR A 113       0.399  13.320  19.207  1.00  0.00           H  
ATOM   1724  HE2 TYR A 113      -0.459  12.470  23.347  1.00  0.00           H  
ATOM   1725  HH  TYR A 113      -0.179  11.099  20.384  1.00  0.00           H  
ATOM   1726  N   VAL A 114      -3.576  19.414  22.255  1.00 22.52           N  
ATOM   1727  CA  VAL A 114      -3.950  20.742  22.724  1.00 25.27           C  
ATOM   1728  C   VAL A 114      -4.147  20.656  24.251  1.00 27.03           C  
ATOM   1729  O   VAL A 114      -4.941  19.844  24.722  1.00 28.31           O  
ATOM   1730  CB  VAL A 114      -5.283  21.151  22.031  1.00 25.34           C  
ATOM   1731  CG1 VAL A 114      -5.815  22.526  22.489  1.00 25.34           C  
ATOM   1732  CG2 VAL A 114      -5.168  21.122  20.493  1.00 25.51           C  
ATOM   1733  H   VAL A 114      -4.300  18.796  21.925  1.00  0.00           H  
ATOM   1734  HA  VAL A 114      -3.160  21.458  22.485  1.00  0.00           H  
ATOM   1735  HB  VAL A 114      -6.035  20.406  22.302  1.00  0.00           H  
ATOM   1736 HG11 VAL A 114      -6.733  22.779  21.961  1.00  0.00           H  
ATOM   1737 HG12 VAL A 114      -6.028  22.543  23.558  1.00  0.00           H  
ATOM   1738 HG13 VAL A 114      -5.091  23.316  22.291  1.00  0.00           H  
ATOM   1739 HG21 VAL A 114      -6.108  21.392  20.014  1.00  0.00           H  
ATOM   1740 HG22 VAL A 114      -4.405  21.812  20.139  1.00  0.00           H  
ATOM   1741 HG23 VAL A 114      -4.902  20.132  20.117  1.00  0.00           H  
ATOM   1742  N   TYR A 115      -3.487  21.532  25.013  1.00 28.18           N  
ATOM   1743  CA  TYR A 115      -3.566  21.592  26.469  1.00 28.34           C  
ATOM   1744  C   TYR A 115      -3.897  23.037  26.828  1.00 28.80           C  
ATOM   1745  O   TYR A 115      -3.034  23.912  26.756  1.00 29.78           O  
ATOM   1746  CB  TYR A 115      -2.248  21.117  27.112  1.00 29.26           C  
ATOM   1747  CG  TYR A 115      -1.966  19.635  26.964  1.00 30.60           C  
ATOM   1748  CD1 TYR A 115      -1.023  19.194  26.015  1.00 31.09           C  
ATOM   1749  CD2 TYR A 115      -2.644  18.687  27.762  1.00 31.63           C  
ATOM   1750  CE1 TYR A 115      -0.764  17.826  25.854  1.00 31.67           C  
ATOM   1751  CE2 TYR A 115      -2.391  17.309  27.595  1.00 32.12           C  
ATOM   1752  CZ  TYR A 115      -1.464  16.887  26.623  1.00 32.19           C  
ATOM   1753  OH  TYR A 115      -1.246  15.577  26.352  1.00 32.83           O  
ATOM   1754  H   TYR A 115      -2.909  22.226  24.562  1.00  0.00           H  
ATOM   1755  HA  TYR A 115      -4.369  20.956  26.849  1.00  0.00           H  
ATOM   1756  HB2 TYR A 115      -1.408  21.681  26.705  1.00  0.00           H  
ATOM   1757  HB3 TYR A 115      -2.262  21.336  28.180  1.00  0.00           H  
ATOM   1758  HD1 TYR A 115      -0.516  19.891  25.373  1.00  0.00           H  
ATOM   1759  HD2 TYR A 115      -3.374  19.008  28.491  1.00  0.00           H  
ATOM   1760  HE1 TYR A 115      -0.046  17.487  25.122  1.00  0.00           H  
ATOM   1761  HE2 TYR A 115      -2.926  16.584  28.190  1.00  0.00           H  
ATOM   1762  HH  TYR A 115      -1.413  14.911  27.008  1.00  0.00           H  
ATOM   1763  N   LYS A 116      -5.163  23.299  27.183  1.00 28.06           N  
ATOM   1764  CA  LYS A 116      -5.675  24.617  27.565  1.00 27.59           C  
ATOM   1765  C   LYS A 116      -4.882  25.178  28.778  1.00 24.83           C  
ATOM   1766  O   LYS A 116      -4.599  24.401  29.697  1.00 24.95           O  
ATOM   1767  CB  LYS A 116      -7.175  24.477  27.926  1.00 29.54           C  
ATOM   1768  CG  LYS A 116      -8.104  23.857  26.851  1.00 31.56           C  
ATOM   1769  CD  LYS A 116      -8.428  24.793  25.672  1.00 33.22           C  
ATOM   1770  CE  LYS A 116      -9.664  24.367  24.841  1.00 34.62           C  
ATOM   1771  NZ  LYS A 116      -9.347  23.472  23.713  1.00 35.69           N1+
ATOM   1772  H   LYS A 116      -5.811  22.527  27.226  1.00  0.00           H  
ATOM   1773  HA  LYS A 116      -5.568  25.269  26.698  1.00  0.00           H  
ATOM   1774  HB2 LYS A 116      -7.256  23.863  28.826  1.00  0.00           H  
ATOM   1775  HB3 LYS A 116      -7.569  25.453  28.217  1.00  0.00           H  
ATOM   1776  HG2 LYS A 116      -7.710  22.908  26.485  1.00  0.00           H  
ATOM   1777  HG3 LYS A 116      -9.039  23.605  27.353  1.00  0.00           H  
ATOM   1778  HD2 LYS A 116      -8.637  25.785  26.074  1.00  0.00           H  
ATOM   1779  HD3 LYS A 116      -7.552  24.908  25.038  1.00  0.00           H  
ATOM   1780  HE2 LYS A 116     -10.409  23.892  25.481  1.00  0.00           H  
ATOM   1781  HE3 LYS A 116     -10.150  25.249  24.424  1.00  0.00           H  
ATOM   1782  HZ1 LYS A 116     -10.184  23.014  23.397  1.00  0.00           H  
ATOM   1783  HZ2 LYS A 116      -9.024  23.999  22.887  1.00  0.00           H  
ATOM   1784  HZ3 LYS A 116      -8.677  22.766  23.953  1.00  0.00           H  
ATOM   1785  N   PRO A 117      -4.525  26.481  28.833  1.00 22.83           N  
ATOM   1786  CA  PRO A 117      -4.886  27.552  27.894  1.00 21.33           C  
ATOM   1787  C   PRO A 117      -3.943  27.730  26.677  1.00 20.19           C  
ATOM   1788  O   PRO A 117      -4.070  28.750  26.003  1.00 20.05           O  
ATOM   1789  CB  PRO A 117      -4.850  28.815  28.777  1.00 21.92           C  
ATOM   1790  CG  PRO A 117      -3.718  28.542  29.752  1.00 21.36           C  
ATOM   1791  CD  PRO A 117      -3.841  27.039  30.007  1.00 22.33           C  
ATOM   1792  HA  PRO A 117      -5.901  27.417  27.515  1.00  0.00           H  
ATOM   1793  HB2 PRO A 117      -4.713  29.750  28.231  1.00  0.00           H  
ATOM   1794  HB3 PRO A 117      -5.790  28.904  29.322  1.00  0.00           H  
ATOM   1795  HG2 PRO A 117      -2.768  28.770  29.271  1.00  0.00           H  
ATOM   1796  HG3 PRO A 117      -3.784  29.136  30.664  1.00  0.00           H  
ATOM   1797  HD3 PRO A 117      -4.443  26.856  30.900  1.00  0.00           H  
ATOM   1798  HD2 PRO A 117      -2.864  26.577  30.161  1.00  0.00           H  
ATOM   1799  N   ASN A 118      -3.035  26.790  26.343  1.00 18.17           N  
ATOM   1800  CA  ASN A 118      -2.288  26.844  25.073  1.00 17.07           C  
ATOM   1801  C   ASN A 118      -3.239  26.336  23.981  1.00 17.15           C  
ATOM   1802  O   ASN A 118      -3.423  25.126  23.824  1.00 17.46           O  
ATOM   1803  CB  ASN A 118      -1.024  25.934  25.054  1.00 16.02           C  
ATOM   1804  CG  ASN A 118       0.194  26.485  25.790  1.00 15.30           C  
ATOM   1805  OD1 ASN A 118       0.409  27.687  25.827  1.00 15.60           O  
ATOM   1806  ND2 ASN A 118       1.027  25.620  26.366  1.00 13.83           N  
ATOM   1807  H   ASN A 118      -2.990  25.909  26.846  1.00  0.00           H  
ATOM   1808  HA  ASN A 118      -1.991  27.871  24.845  1.00  0.00           H  
ATOM   1809  HB2 ASN A 118      -1.250  24.927  25.396  1.00  0.00           H  
ATOM   1810  HB3 ASN A 118      -0.693  25.825  24.020  1.00  0.00           H  
ATOM   1811 HD22 ASN A 118       1.924  25.987  26.693  1.00  0.00           H  
ATOM   1812 HD21 ASN A 118       0.885  24.627  26.286  1.00  0.00           H  
ATOM   1813  N   ASN A 119      -3.901  27.259  23.272  1.00 18.09           N  
ATOM   1814  CA  ASN A 119      -4.872  26.956  22.222  1.00 20.09           C  
ATOM   1815  C   ASN A 119      -5.202  28.143  21.292  1.00 19.14           C  
ATOM   1816  O   ASN A 119      -6.183  28.056  20.554  1.00 19.95           O  
ATOM   1817  CB  ASN A 119      -6.144  26.256  22.778  1.00 22.93           C  
ATOM   1818  CG  ASN A 119      -7.205  27.166  23.408  1.00 25.76           C  
ATOM   1819  OD1 ASN A 119      -6.920  27.994  24.269  1.00 26.89           O  
ATOM   1820  ND2 ASN A 119      -8.449  27.019  22.968  1.00 27.14           N  
ATOM   1821  H   ASN A 119      -3.641  28.230  23.411  1.00  0.00           H  
ATOM   1822  HA  ASN A 119      -4.383  26.226  21.577  1.00  0.00           H  
ATOM   1823  HB2 ASN A 119      -6.598  25.711  21.956  1.00  0.00           H  
ATOM   1824  HB3 ASN A 119      -5.888  25.485  23.502  1.00  0.00           H  
ATOM   1825 HD22 ASN A 119      -9.197  27.607  23.302  1.00  0.00           H  
ATOM   1826 HD21 ASN A 119      -8.649  26.276  22.279  1.00  0.00           H  
ATOM   1827  N   THR A 120      -4.452  29.258  21.321  1.00 18.76           N  
ATOM   1828  CA  THR A 120      -4.747  30.518  20.616  1.00 19.46           C  
ATOM   1829  C   THR A 120      -5.064  30.385  19.103  1.00 20.68           C  
ATOM   1830  O   THR A 120      -5.860  31.170  18.583  1.00 22.13           O  
ATOM   1831  CB  THR A 120      -3.641  31.564  20.935  1.00 18.97           C  
ATOM   1832  OG1 THR A 120      -3.707  31.878  22.318  1.00 19.65           O  
ATOM   1833  CG2 THR A 120      -3.773  32.917  20.214  1.00 19.41           C  
ATOM   1834  H   THR A 120      -3.563  29.240  21.834  1.00  0.00           H  
ATOM   1835  HA  THR A 120      -5.676  30.885  21.056  1.00  0.00           H  
ATOM   1836  HB  THR A 120      -2.659  31.150  20.705  1.00  0.00           H  
ATOM   1837  HG1 THR A 120      -2.947  31.442  22.750  1.00  0.00           H  
ATOM   1838 HG21 THR A 120      -3.021  33.625  20.564  1.00  0.00           H  
ATOM   1839 HG22 THR A 120      -3.626  32.812  19.138  1.00  0.00           H  
ATOM   1840 HG23 THR A 120      -4.754  33.365  20.374  1.00  0.00           H  
ATOM   1841  N   HIS A 121      -4.526  29.367  18.417  1.00 20.10           N  
ATOM   1842  CA  HIS A 121      -4.766  29.093  16.998  1.00 19.14           C  
ATOM   1843  C   HIS A 121      -5.398  27.713  16.745  1.00 19.45           C  
ATOM   1844  O   HIS A 121      -5.376  27.241  15.610  1.00 18.77           O  
ATOM   1845  CB  HIS A 121      -3.489  29.369  16.171  1.00 19.29           C  
ATOM   1846  CG  HIS A 121      -3.126  30.834  16.072  1.00 20.79           C  
ATOM   1847  ND1 HIS A 121      -3.870  31.752  15.344  1.00 21.34           N  
ATOM   1848  CD2 HIS A 121      -2.097  31.561  16.631  1.00 20.92           C  
ATOM   1849  CE1 HIS A 121      -3.296  32.946  15.490  1.00 21.50           C  
ATOM   1850  NE2 HIS A 121      -2.216  32.905  16.261  1.00 21.43           N  
ATOM   1851  H   HIS A 121      -3.849  28.785  18.903  1.00  0.00           H  
ATOM   1852  HA  HIS A 121      -5.527  29.774  16.614  1.00  0.00           H  
ATOM   1853  HB2 HIS A 121      -2.647  28.824  16.597  1.00  0.00           H  
ATOM   1854  HB3 HIS A 121      -3.595  28.996  15.151  1.00  0.00           H  
ATOM   1855  HD1 HIS A 121      -4.702  31.577  14.791  1.00  0.00           H  
ATOM   1856  HD2 HIS A 121      -1.293  31.223  17.271  1.00  0.00           H  
ATOM   1857  HE1 HIS A 121      -3.670  33.852  15.029  1.00  0.00           H  
ATOM   1858  N   GLU A 122      -6.014  27.086  17.763  1.00 20.42           N  
ATOM   1859  CA  GLU A 122      -6.712  25.792  17.710  1.00 22.16           C  
ATOM   1860  C   GLU A 122      -7.665  25.634  16.509  1.00 22.94           C  
ATOM   1861  O   GLU A 122      -7.472  24.769  15.654  1.00 23.23           O  
ATOM   1862  CB  GLU A 122      -7.370  25.490  19.083  1.00 23.07           C  
ATOM   1863  CG  GLU A 122      -8.396  24.335  19.113  1.00 25.41           C  
ATOM   1864  CD  GLU A 122      -8.861  23.942  20.512  1.00 26.61           C  
ATOM   1865  OE1 GLU A 122      -9.265  22.773  20.668  1.00 27.94           O  
ATOM   1866  OE2 GLU A 122      -8.838  24.767  21.452  1.00 27.10           O1-
ATOM   1867  H   GLU A 122      -6.011  27.561  18.662  1.00  0.00           H  
ATOM   1868  HA  GLU A 122      -5.939  25.037  17.554  1.00  0.00           H  
ATOM   1869  HB2 GLU A 122      -6.576  25.274  19.796  1.00  0.00           H  
ATOM   1870  HB3 GLU A 122      -7.875  26.384  19.449  1.00  0.00           H  
ATOM   1871  HG2 GLU A 122      -9.283  24.594  18.534  1.00  0.00           H  
ATOM   1872  HG3 GLU A 122      -7.949  23.457  18.645  1.00  0.00           H  
ATOM   1873  N   GLN A 123      -8.677  26.507  16.421  1.00 24.41           N  
ATOM   1874  CA  GLN A 123      -9.728  26.447  15.404  1.00 25.83           C  
ATOM   1875  C   GLN A 123      -9.211  26.792  13.994  1.00 24.19           C  
ATOM   1876  O   GLN A 123      -9.768  26.316  13.005  1.00 21.75           O  
ATOM   1877  CB  GLN A 123     -10.863  27.421  15.794  1.00 28.94           C  
ATOM   1878  CG  GLN A 123     -11.627  27.010  17.076  1.00 33.85           C  
ATOM   1879  CD  GLN A 123     -12.532  25.777  16.955  1.00 36.30           C  
ATOM   1880  OE1 GLN A 123     -12.995  25.257  17.965  1.00 37.38           O  
ATOM   1881  NE2 GLN A 123     -12.798  25.277  15.752  1.00 37.41           N  
ATOM   1882  H   GLN A 123      -8.753  27.206  17.146  1.00  0.00           H  
ATOM   1883  HA  GLN A 123     -10.110  25.427  15.368  1.00  0.00           H  
ATOM   1884  HB2 GLN A 123     -10.447  28.419  15.937  1.00  0.00           H  
ATOM   1885  HB3 GLN A 123     -11.570  27.529  14.969  1.00  0.00           H  
ATOM   1886  HG2 GLN A 123     -10.932  26.854  17.902  1.00  0.00           H  
ATOM   1887  HG3 GLN A 123     -12.265  27.841  17.382  1.00  0.00           H  
ATOM   1888 HE22 GLN A 123     -13.414  24.482  15.664  1.00  0.00           H  
ATOM   1889 HE21 GLN A 123     -12.468  25.733  14.915  1.00  0.00           H  
ATOM   1890  N   HIS A 124      -8.120  27.566  13.907  1.00 24.25           N  
ATOM   1891  CA  HIS A 124      -7.440  27.938  12.664  1.00 24.36           C  
ATOM   1892  C   HIS A 124      -6.677  26.737  12.067  1.00 22.75           C  
ATOM   1893  O   HIS A 124      -6.539  26.642  10.849  1.00 22.57           O  
ATOM   1894  CB  HIS A 124      -6.454  29.090  12.963  1.00 26.60           C  
ATOM   1895  CG  HIS A 124      -5.881  29.793  11.755  1.00 28.28           C  
ATOM   1896  ND1 HIS A 124      -6.634  30.601  10.917  1.00 29.37           N  
ATOM   1897  CD2 HIS A 124      -4.605  29.812  11.233  1.00 29.55           C  
ATOM   1898  CE1 HIS A 124      -5.822  31.063   9.963  1.00 29.89           C  
ATOM   1899  NE2 HIS A 124      -4.575  30.625  10.096  1.00 30.18           N  
ATOM   1900  H   HIS A 124      -7.693  27.851  14.776  1.00  0.00           H  
ATOM   1901  HA  HIS A 124      -8.188  28.277  11.944  1.00  0.00           H  
ATOM   1902  HB2 HIS A 124      -6.944  29.847  13.576  1.00  0.00           H  
ATOM   1903  HB3 HIS A 124      -5.616  28.723  13.555  1.00  0.00           H  
ATOM   1904  HD1 HIS A 124      -7.618  30.838  11.003  1.00  0.00           H  
ATOM   1905  HD2 HIS A 124      -3.716  29.308  11.590  1.00  0.00           H  
ATOM   1906  HE1 HIS A 124      -6.145  31.729   9.172  1.00  0.00           H  
ATOM   1907  N   LEU A 125      -6.233  25.790  12.904  1.00 20.92           N  
ATOM   1908  CA  LEU A 125      -5.621  24.540  12.467  1.00 20.15           C  
ATOM   1909  C   LEU A 125      -6.711  23.500  12.157  1.00 19.87           C  
ATOM   1910  O   LEU A 125      -6.626  22.838  11.124  1.00 18.88           O  
ATOM   1911  CB  LEU A 125      -4.715  23.982  13.584  1.00 20.33           C  
ATOM   1912  CG  LEU A 125      -3.506  24.871  13.946  1.00 21.76           C  
ATOM   1913  CD1 LEU A 125      -2.865  24.380  15.245  1.00 22.10           C  
ATOM   1914  CD2 LEU A 125      -2.462  24.932  12.825  1.00 22.39           C  
ATOM   1915  H   LEU A 125      -6.353  25.933  13.900  1.00  0.00           H  
ATOM   1916  HA  LEU A 125      -5.030  24.697  11.562  1.00  0.00           H  
ATOM   1917  HB2 LEU A 125      -5.311  23.801  14.479  1.00  0.00           H  
ATOM   1918  HB3 LEU A 125      -4.338  23.006  13.280  1.00  0.00           H  
ATOM   1919  HG  LEU A 125      -3.852  25.888  14.124  1.00  0.00           H  
ATOM   1920 HD11 LEU A 125      -2.037  25.021  15.551  1.00  0.00           H  
ATOM   1921 HD12 LEU A 125      -3.594  24.373  16.055  1.00  0.00           H  
ATOM   1922 HD13 LEU A 125      -2.484  23.365  15.138  1.00  0.00           H  
ATOM   1923 HD21 LEU A 125      -1.603  25.537  13.120  1.00  0.00           H  
ATOM   1924 HD22 LEU A 125      -2.095  23.939  12.564  1.00  0.00           H  
ATOM   1925 HD23 LEU A 125      -2.877  25.390  11.928  1.00  0.00           H  
ATOM   1926  N   ARG A 126      -7.749  23.366  13.006  1.00 20.18           N  
ATOM   1927  CA  ARG A 126      -8.837  22.387  12.849  1.00 21.32           C  
ATOM   1928  C   ARG A 126      -9.561  22.486  11.491  1.00 20.61           C  
ATOM   1929  O   ARG A 126      -9.812  21.460  10.856  1.00 19.12           O  
ATOM   1930  CB  ARG A 126      -9.865  22.494  13.997  1.00 22.53           C  
ATOM   1931  CG  ARG A 126      -9.380  21.974  15.364  1.00 24.49           C  
ATOM   1932  CD  ARG A 126     -10.500  22.013  16.420  1.00 26.22           C  
ATOM   1933  NE  ARG A 126     -10.016  21.685  17.770  1.00 27.35           N  
ATOM   1934  CZ  ARG A 126      -9.919  20.480  18.345  1.00 27.37           C  
ATOM   1935  NH1 ARG A 126     -10.200  19.362  17.674  1.00 27.81           N  
ATOM   1936  NH2 ARG A 126      -9.532  20.424  19.614  1.00 28.80           N1+
ATOM   1937  H   ARG A 126      -7.730  23.926  13.853  1.00  0.00           H  
ATOM   1938  HA  ARG A 126      -8.384  21.394  12.886  1.00  0.00           H  
ATOM   1939  HB2 ARG A 126     -10.208  23.525  14.087  1.00  0.00           H  
ATOM   1940  HB3 ARG A 126     -10.753  21.918  13.727  1.00  0.00           H  
ATOM   1941  HG2 ARG A 126      -9.032  20.947  15.252  1.00  0.00           H  
ATOM   1942  HG3 ARG A 126      -8.521  22.542  15.710  1.00  0.00           H  
ATOM   1943  HD2 ARG A 126     -10.920  23.018  16.464  1.00  0.00           H  
ATOM   1944  HD3 ARG A 126     -11.323  21.352  16.146  1.00  0.00           H  
ATOM   1945  HE  ARG A 126      -9.791  22.480  18.363  1.00  0.00           H  
ATOM   1946 HH12 ARG A 126     -10.134  18.448  18.100  1.00  0.00           H  
ATOM   1947 HH11 ARG A 126     -10.498  19.377  16.711  1.00  0.00           H  
ATOM   1948 HH22 ARG A 126      -9.430  19.568  20.138  1.00  0.00           H  
ATOM   1949 HH21 ARG A 126      -9.383  21.318  20.142  1.00  0.00           H  
ATOM   1950  N   LYS A 127      -9.860  23.707  11.021  1.00 21.67           N  
ATOM   1951  CA  LYS A 127     -10.490  23.956   9.720  1.00 21.88           C  
ATOM   1952  C   LYS A 127      -9.591  23.544   8.535  1.00 20.64           C  
ATOM   1953  O   LYS A 127     -10.086  23.002   7.547  1.00 19.48           O  
ATOM   1954  CB  LYS A 127     -10.938  25.436   9.617  1.00 24.81           C  
ATOM   1955  CG  LYS A 127      -9.838  26.515   9.758  1.00 28.77           C  
ATOM   1956  CD  LYS A 127      -9.272  27.070   8.436  1.00 30.84           C  
ATOM   1957  CE  LYS A 127     -10.211  28.066   7.726  1.00 32.30           C  
ATOM   1958  NZ  LYS A 127      -9.610  28.617   6.500  1.00 33.38           N1+
ATOM   1959  H   LYS A 127      -9.642  24.507  11.604  1.00  0.00           H  
ATOM   1960  HA  LYS A 127     -11.388  23.337   9.668  1.00  0.00           H  
ATOM   1961  HB2 LYS A 127     -11.494  25.582   8.691  1.00  0.00           H  
ATOM   1962  HB3 LYS A 127     -11.671  25.604  10.407  1.00  0.00           H  
ATOM   1963  HG2 LYS A 127     -10.230  27.347  10.344  1.00  0.00           H  
ATOM   1964  HG3 LYS A 127      -9.019  26.119  10.354  1.00  0.00           H  
ATOM   1965  HD2 LYS A 127      -8.333  27.578   8.662  1.00  0.00           H  
ATOM   1966  HD3 LYS A 127      -9.010  26.257   7.761  1.00  0.00           H  
ATOM   1967  HE2 LYS A 127     -11.154  27.583   7.466  1.00  0.00           H  
ATOM   1968  HE3 LYS A 127     -10.457  28.891   8.396  1.00  0.00           H  
ATOM   1969  HZ1 LYS A 127     -10.246  29.265   6.069  1.00  0.00           H  
ATOM   1970  HZ2 LYS A 127      -8.758  29.108   6.707  1.00  0.00           H  
ATOM   1971  HZ3 LYS A 127      -9.411  27.889   5.837  1.00  0.00           H  
ATOM   1972  N   SER A 128      -8.272  23.744   8.645  1.00 18.95           N  
ATOM   1973  CA  SER A 128      -7.295  23.352   7.632  1.00 17.82           C  
ATOM   1974  C   SER A 128      -7.035  21.834   7.654  1.00 17.13           C  
ATOM   1975  O   SER A 128      -6.803  21.249   6.596  1.00 16.48           O  
ATOM   1976  CB  SER A 128      -5.978  24.115   7.869  1.00 17.66           C  
ATOM   1977  OG  SER A 128      -6.115  25.443   7.396  1.00 20.17           O  
ATOM   1978  H   SER A 128      -7.917  24.186   9.481  1.00  0.00           H  
ATOM   1979  HA  SER A 128      -7.677  23.600   6.639  1.00  0.00           H  
ATOM   1980  HB2 SER A 128      -5.678  24.114   8.918  1.00  0.00           H  
ATOM   1981  HB3 SER A 128      -5.162  23.651   7.311  1.00  0.00           H  
ATOM   1982  HG  SER A 128      -5.219  25.826   7.327  1.00  0.00           H  
ATOM   1983  N   GLU A 129      -7.150  21.180   8.823  1.00 17.15           N  
ATOM   1984  CA  GLU A 129      -7.083  19.725   8.956  1.00 18.35           C  
ATOM   1985  C   GLU A 129      -8.320  19.095   8.301  1.00 17.75           C  
ATOM   1986  O   GLU A 129      -8.181  18.186   7.489  1.00 18.08           O  
ATOM   1987  CB  GLU A 129      -7.015  19.301  10.441  1.00 19.53           C  
ATOM   1988  CG  GLU A 129      -6.388  17.895  10.616  1.00 20.48           C  
ATOM   1989  CD  GLU A 129      -6.998  17.075  11.748  1.00 22.92           C  
ATOM   1990  OE1 GLU A 129      -6.260  16.759  12.702  1.00 23.30           O  
ATOM   1991  OE2 GLU A 129      -8.192  16.719  11.638  1.00 24.48           O1-
ATOM   1992  H   GLU A 129      -7.280  21.731   9.667  1.00  0.00           H  
ATOM   1993  HA  GLU A 129      -6.184  19.384   8.438  1.00  0.00           H  
ATOM   1994  HB2 GLU A 129      -6.429  20.019  11.010  1.00  0.00           H  
ATOM   1995  HB3 GLU A 129      -8.008  19.338  10.893  1.00  0.00           H  
ATOM   1996  HG2 GLU A 129      -6.524  17.305   9.708  1.00  0.00           H  
ATOM   1997  HG3 GLU A 129      -5.308  17.979  10.750  1.00  0.00           H  
ATOM   1998  N   ALA A 130      -9.519  19.627   8.590  1.00 17.65           N  
ATOM   1999  CA  ALA A 130     -10.792  19.203   8.011  1.00 18.15           C  
ATOM   2000  C   ALA A 130     -10.815  19.337   6.479  1.00 18.08           C  
ATOM   2001  O   ALA A 130     -11.333  18.454   5.796  1.00 17.70           O  
ATOM   2002  CB  ALA A 130     -11.934  20.015   8.638  1.00 17.99           C  
ATOM   2003  H   ALA A 130      -9.546  20.361   9.294  1.00  0.00           H  
ATOM   2004  HA  ALA A 130     -10.937  18.150   8.258  1.00  0.00           H  
ATOM   2005  HB1 ALA A 130     -12.901  19.696   8.247  1.00  0.00           H  
ATOM   2006  HB2 ALA A 130     -11.963  19.883   9.720  1.00  0.00           H  
ATOM   2007  HB3 ALA A 130     -11.832  21.081   8.435  1.00  0.00           H  
ATOM   2008  N   GLN A 131     -10.208  20.406   5.944  1.00 18.62           N  
ATOM   2009  CA  GLN A 131     -10.022  20.632   4.513  1.00 19.54           C  
ATOM   2010  C   GLN A 131      -9.068  19.587   3.895  1.00 19.70           C  
ATOM   2011  O   GLN A 131      -9.415  18.961   2.896  1.00 20.14           O  
ATOM   2012  CB  GLN A 131      -9.515  22.074   4.284  1.00 20.47           C  
ATOM   2013  CG  GLN A 131      -9.403  22.493   2.803  1.00 22.22           C  
ATOM   2014  CD  GLN A 131     -10.730  22.453   2.039  1.00 23.21           C  
ATOM   2015  OE1 GLN A 131     -11.788  22.753   2.589  1.00 24.95           O  
ATOM   2016  NE2 GLN A 131     -10.699  22.068   0.772  1.00 23.40           N  
ATOM   2017  H   GLN A 131      -9.857  21.109   6.583  1.00  0.00           H  
ATOM   2018  HA  GLN A 131     -11.000  20.531   4.044  1.00  0.00           H  
ATOM   2019  HB2 GLN A 131     -10.177  22.775   4.793  1.00  0.00           H  
ATOM   2020  HB3 GLN A 131      -8.538  22.198   4.749  1.00  0.00           H  
ATOM   2021  HG2 GLN A 131      -9.011  23.509   2.744  1.00  0.00           H  
ATOM   2022  HG3 GLN A 131      -8.674  21.858   2.300  1.00  0.00           H  
ATOM   2023 HE22 GLN A 131     -11.544  22.031   0.223  1.00  0.00           H  
ATOM   2024 HE21 GLN A 131      -9.808  21.776   0.335  1.00  0.00           H  
ATOM   2025  N   ALA A 132      -7.911  19.332   4.522  1.00 20.20           N  
ATOM   2026  CA  ALA A 132      -6.929  18.340   4.068  1.00 20.98           C  
ATOM   2027  C   ALA A 132      -7.476  16.901   4.134  1.00 22.12           C  
ATOM   2028  O   ALA A 132      -7.103  16.049   3.326  1.00 21.83           O  
ATOM   2029  CB  ALA A 132      -5.683  18.435   4.960  1.00 20.90           C  
ATOM   2030  H   ALA A 132      -7.681  19.874   5.348  1.00  0.00           H  
ATOM   2031  HA  ALA A 132      -6.653  18.569   3.037  1.00  0.00           H  
ATOM   2032  HB1 ALA A 132      -4.880  17.803   4.577  1.00  0.00           H  
ATOM   2033  HB2 ALA A 132      -5.308  19.455   5.003  1.00  0.00           H  
ATOM   2034  HB3 ALA A 132      -5.888  18.122   5.985  1.00  0.00           H  
ATOM   2035  N   LYS A 133      -8.369  16.639   5.094  1.00 24.33           N  
ATOM   2036  CA  LYS A 133      -8.960  15.341   5.383  1.00 26.66           C  
ATOM   2037  C   LYS A 133     -10.108  15.005   4.414  1.00 27.63           C  
ATOM   2038  O   LYS A 133     -10.247  13.837   4.049  1.00 27.06           O  
ATOM   2039  CB  LYS A 133      -9.435  15.375   6.851  1.00 28.47           C  
ATOM   2040  CG  LYS A 133      -9.799  14.024   7.492  1.00 32.06           C  
ATOM   2041  CD  LYS A 133      -9.593  14.033   9.023  1.00 34.49           C  
ATOM   2042  CE  LYS A 133     -10.538  14.977   9.792  1.00 35.36           C  
ATOM   2043  NZ  LYS A 133     -10.166  15.107  11.211  1.00 36.56           N1+
ATOM   2044  H   LYS A 133      -8.526  17.379   5.772  1.00  0.00           H  
ATOM   2045  HA  LYS A 133      -8.190  14.582   5.269  1.00  0.00           H  
ATOM   2046  HB2 LYS A 133      -8.602  15.766   7.434  1.00  0.00           H  
ATOM   2047  HB3 LYS A 133     -10.254  16.085   6.971  1.00  0.00           H  
ATOM   2048  HG2 LYS A 133     -10.821  13.742   7.237  1.00  0.00           H  
ATOM   2049  HG3 LYS A 133      -9.158  13.247   7.075  1.00  0.00           H  
ATOM   2050  HD2 LYS A 133      -9.716  13.017   9.401  1.00  0.00           H  
ATOM   2051  HD3 LYS A 133      -8.557  14.303   9.237  1.00  0.00           H  
ATOM   2052  HE2 LYS A 133     -10.530  15.976   9.357  1.00  0.00           H  
ATOM   2053  HE3 LYS A 133     -11.563  14.610   9.722  1.00  0.00           H  
ATOM   2054  HZ1 LYS A 133     -10.901  15.560  11.722  1.00  0.00           H  
ATOM   2055  HZ2 LYS A 133      -9.984  14.215  11.632  1.00  0.00           H  
ATOM   2056  HZ3 LYS A 133      -9.326  15.705  11.327  1.00  0.00           H  
ATOM   2057  N   LYS A 134     -10.885  15.992   3.932  1.00 28.39           N  
ATOM   2058  CA  LYS A 134     -11.880  15.771   2.871  1.00 28.98           C  
ATOM   2059  C   LYS A 134     -11.214  15.695   1.480  1.00 27.52           C  
ATOM   2060  O   LYS A 134     -11.700  14.959   0.616  1.00 27.97           O  
ATOM   2061  CB  LYS A 134     -12.991  16.853   2.895  1.00 30.87           C  
ATOM   2062  CG  LYS A 134     -12.567  18.299   2.573  1.00 33.51           C  
ATOM   2063  CD  LYS A 134     -13.724  19.312   2.532  1.00 35.81           C  
ATOM   2064  CE  LYS A 134     -14.294  19.671   3.918  1.00 36.78           C  
ATOM   2065  NZ  LYS A 134     -15.343  20.701   3.831  1.00 37.70           N1+
ATOM   2066  H   LYS A 134     -10.755  16.931   4.290  1.00  0.00           H  
ATOM   2067  HA  LYS A 134     -12.370  14.811   3.049  1.00  0.00           H  
ATOM   2068  HB2 LYS A 134     -13.765  16.556   2.186  1.00  0.00           H  
ATOM   2069  HB3 LYS A 134     -13.471  16.825   3.874  1.00  0.00           H  
ATOM   2070  HG2 LYS A 134     -11.838  18.622   3.305  1.00  0.00           H  
ATOM   2071  HG3 LYS A 134     -12.064  18.334   1.606  1.00  0.00           H  
ATOM   2072  HD2 LYS A 134     -13.352  20.224   2.063  1.00  0.00           H  
ATOM   2073  HD3 LYS A 134     -14.515  18.939   1.879  1.00  0.00           H  
ATOM   2074  HE2 LYS A 134     -14.712  18.786   4.399  1.00  0.00           H  
ATOM   2075  HE3 LYS A 134     -13.498  20.036   4.569  1.00  0.00           H  
ATOM   2076  HZ1 LYS A 134     -15.699  20.911   4.747  1.00  0.00           H  
ATOM   2077  HZ2 LYS A 134     -14.980  21.550   3.435  1.00  0.00           H  
ATOM   2078  HZ3 LYS A 134     -16.112  20.384   3.266  1.00  0.00           H  
ATOM   2079  N   GLU A 135     -10.081  16.390   1.278  1.00 25.33           N  
ATOM   2080  CA  GLU A 135      -9.236  16.301   0.081  1.00 24.18           C  
ATOM   2081  C   GLU A 135      -8.435  14.979   0.060  1.00 25.31           C  
ATOM   2082  O   GLU A 135      -8.108  14.483  -1.018  1.00 25.09           O  
ATOM   2083  CB  GLU A 135      -8.245  17.484   0.077  1.00 22.42           C  
ATOM   2084  CG  GLU A 135      -8.895  18.837  -0.295  1.00 19.88           C  
ATOM   2085  CD  GLU A 135      -7.975  20.038  -0.079  1.00 19.50           C  
ATOM   2086  OE1 GLU A 135      -6.836  19.870   0.394  1.00 19.26           O  
ATOM   2087  OE2 GLU A 135      -8.400  21.178  -0.366  1.00 19.88           O1-
ATOM   2088  H   GLU A 135      -9.784  17.032   2.005  1.00  0.00           H  
ATOM   2089  HA  GLU A 135      -9.858  16.338  -0.816  1.00  0.00           H  
ATOM   2090  HB2 GLU A 135      -7.759  17.553   1.051  1.00  0.00           H  
ATOM   2091  HB3 GLU A 135      -7.441  17.295  -0.637  1.00  0.00           H  
ATOM   2092  HG2 GLU A 135      -9.214  18.819  -1.337  1.00  0.00           H  
ATOM   2093  HG3 GLU A 135      -9.795  18.997   0.299  1.00  0.00           H  
ATOM   2094  N   LYS A 136      -8.161  14.398   1.238  1.00 26.26           N  
ATOM   2095  CA  LYS A 136      -7.612  13.062   1.495  1.00 27.51           C  
ATOM   2096  C   LYS A 136      -6.082  13.030   1.338  1.00 27.19           C  
ATOM   2097  O   LYS A 136      -5.521  12.064   0.818  1.00 27.27           O  
ATOM   2098  CB  LYS A 136      -8.382  11.932   0.762  1.00 29.24           C  
ATOM   2099  CG  LYS A 136      -9.884  11.906   1.102  1.00 32.87           C  
ATOM   2100  CD  LYS A 136     -10.707  10.986   0.186  1.00 35.97           C  
ATOM   2101  CE  LYS A 136     -12.226  11.218   0.310  1.00 37.71           C  
ATOM   2102  NZ  LYS A 136     -12.665  12.472  -0.334  1.00 38.49           N1+
ATOM   2103  H   LYS A 136      -8.362  14.955   2.059  1.00  0.00           H  
ATOM   2104  HA  LYS A 136      -7.779  12.896   2.560  1.00  0.00           H  
ATOM   2105  HB2 LYS A 136      -8.240  12.027  -0.314  1.00  0.00           H  
ATOM   2106  HB3 LYS A 136      -7.949  10.965   1.025  1.00  0.00           H  
ATOM   2107  HG2 LYS A 136     -10.022  11.618   2.145  1.00  0.00           H  
ATOM   2108  HG3 LYS A 136     -10.281  12.912   1.023  1.00  0.00           H  
ATOM   2109  HD2 LYS A 136     -10.404  11.112  -0.855  1.00  0.00           H  
ATOM   2110  HD3 LYS A 136     -10.480   9.949   0.438  1.00  0.00           H  
ATOM   2111  HE2 LYS A 136     -12.758  10.392  -0.165  1.00  0.00           H  
ATOM   2112  HE3 LYS A 136     -12.528  11.218   1.358  1.00  0.00           H  
ATOM   2113  HZ1 LYS A 136     -13.662  12.566  -0.244  1.00  0.00           H  
ATOM   2114  HZ2 LYS A 136     -12.238  13.294   0.081  1.00  0.00           H  
ATOM   2115  HZ3 LYS A 136     -12.447  12.461  -1.315  1.00  0.00           H  
ATOM   2116  N   LEU A 137      -5.404  14.105   1.754  1.00 26.53           N  
ATOM   2117  CA  LEU A 137      -3.968  14.291   1.571  1.00 25.39           C  
ATOM   2118  C   LEU A 137      -3.175  13.544   2.658  1.00 25.45           C  
ATOM   2119  O   LEU A 137      -3.513  13.614   3.841  1.00 23.99           O  
ATOM   2120  CB  LEU A 137      -3.622  15.790   1.704  1.00 24.77           C  
ATOM   2121  CG  LEU A 137      -4.368  16.753   0.759  1.00 24.02           C  
ATOM   2122  CD1 LEU A 137      -3.873  18.187   0.994  1.00 24.20           C  
ATOM   2123  CD2 LEU A 137      -4.227  16.373  -0.724  1.00 23.94           C  
ATOM   2124  H   LEU A 137      -5.923  14.848   2.211  1.00  0.00           H  
ATOM   2125  HA  LEU A 137      -3.670  13.930   0.585  1.00  0.00           H  
ATOM   2126  HB2 LEU A 137      -3.793  16.115   2.733  1.00  0.00           H  
ATOM   2127  HB3 LEU A 137      -2.550  15.903   1.532  1.00  0.00           H  
ATOM   2128  HG  LEU A 137      -5.430  16.732   1.008  1.00  0.00           H  
ATOM   2129 HD11 LEU A 137      -4.393  18.897   0.352  1.00  0.00           H  
ATOM   2130 HD12 LEU A 137      -4.046  18.495   2.025  1.00  0.00           H  
ATOM   2131 HD13 LEU A 137      -2.806  18.281   0.790  1.00  0.00           H  
ATOM   2132 HD21 LEU A 137      -4.722  17.105  -1.363  1.00  0.00           H  
ATOM   2133 HD22 LEU A 137      -3.180  16.323  -1.027  1.00  0.00           H  
ATOM   2134 HD23 LEU A 137      -4.687  15.407  -0.937  1.00  0.00           H  
ATOM   2135  N   ASN A 138      -2.104  12.854   2.243  1.00 25.99           N  
ATOM   2136  CA  ASN A 138      -1.031  12.276   3.064  1.00 26.02           C  
ATOM   2137  C   ASN A 138      -1.573  11.301   4.122  1.00 26.99           C  
ATOM   2138  O   ASN A 138      -2.047  10.232   3.741  1.00 27.67           O  
ATOM   2139  CB  ASN A 138      -0.064  13.356   3.610  1.00 25.69           C  
ATOM   2140  CG  ASN A 138       0.862  13.912   2.525  1.00 25.57           C  
ATOM   2141  OD1 ASN A 138       1.711  13.198   1.998  1.00 25.76           O  
ATOM   2142  ND2 ASN A 138       0.706  15.175   2.151  1.00 24.17           N  
ATOM   2143  H   ASN A 138      -1.959  12.811   1.244  1.00  0.00           H  
ATOM   2144  HA  ASN A 138      -0.459  11.637   2.389  1.00  0.00           H  
ATOM   2145  HB2 ASN A 138      -0.626  14.170   4.060  1.00  0.00           H  
ATOM   2146  HB3 ASN A 138       0.574  12.942   4.393  1.00  0.00           H  
ATOM   2147 HD22 ASN A 138       1.296  15.568   1.434  1.00  0.00           H  
ATOM   2148 HD21 ASN A 138       0.012  15.774   2.607  1.00  0.00           H  
ATOM   2149  N   ILE A 139      -1.581  11.646   5.420  1.00 27.89           N  
ATOM   2150  CA  ILE A 139      -2.095  10.807   6.519  1.00 28.49           C  
ATOM   2151  C   ILE A 139      -3.572  10.399   6.303  1.00 29.22           C  
ATOM   2152  O   ILE A 139      -3.992   9.318   6.717  1.00 30.32           O  
ATOM   2153  CB  ILE A 139      -1.867  11.532   7.883  1.00 28.28           C  
ATOM   2154  CG1 ILE A 139      -0.359  11.758   8.151  1.00 28.04           C  
ATOM   2155  CG2 ILE A 139      -2.511  10.820   9.096  1.00 28.42           C  
ATOM   2156  CD1 ILE A 139      -0.074  12.739   9.294  1.00 29.83           C  
ATOM   2157  H   ILE A 139      -1.272  12.580   5.674  1.00  0.00           H  
ATOM   2158  HA  ILE A 139      -1.514   9.883   6.521  1.00  0.00           H  
ATOM   2159  HB  ILE A 139      -2.350  12.509   7.811  1.00  0.00           H  
ATOM   2160 HG12 ILE A 139       0.131  10.805   8.352  1.00  0.00           H  
ATOM   2161 HG13 ILE A 139       0.128  12.154   7.261  1.00  0.00           H  
ATOM   2162 HG21 ILE A 139      -2.326  11.354  10.027  1.00  0.00           H  
ATOM   2163 HG22 ILE A 139      -3.595  10.757   9.008  1.00  0.00           H  
ATOM   2164 HG23 ILE A 139      -2.124   9.806   9.212  1.00  0.00           H  
ATOM   2165 HD11 ILE A 139       0.978  13.015   9.284  1.00  0.00           H  
ATOM   2166 HD12 ILE A 139      -0.654  13.656   9.188  1.00  0.00           H  
ATOM   2167 HD13 ILE A 139      -0.293  12.309  10.271  1.00  0.00           H  
ATOM   2168  N   TRP A 140      -4.342  11.242   5.606  1.00 29.48           N  
ATOM   2169  CA  TRP A 140      -5.766  11.071   5.349  1.00 30.32           C  
ATOM   2170  C   TRP A 140      -6.040  10.343   4.016  1.00 31.51           C  
ATOM   2171  O   TRP A 140      -7.201  10.237   3.620  1.00 32.12           O  
ATOM   2172  CB  TRP A 140      -6.415  12.470   5.320  1.00 30.74           C  
ATOM   2173  CG  TRP A 140      -6.038  13.390   6.449  1.00 31.06           C  
ATOM   2174  CD1 TRP A 140      -5.529  14.636   6.306  1.00 31.53           C  
ATOM   2175  CD2 TRP A 140      -6.093  13.147   7.890  1.00 31.66           C  
ATOM   2176  NE1 TRP A 140      -5.284  15.183   7.548  1.00 31.85           N  
ATOM   2177  CE2 TRP A 140      -5.583  14.299   8.561  1.00 32.11           C  
ATOM   2178  CE3 TRP A 140      -6.510  12.065   8.704  1.00 31.57           C  
ATOM   2179  CZ2 TRP A 140      -5.476  14.368   9.960  1.00 32.25           C  
ATOM   2180  CZ3 TRP A 140      -6.416  12.127  10.110  1.00 31.92           C  
ATOM   2181  CH2 TRP A 140      -5.899  13.276  10.738  1.00 32.67           C  
ATOM   2182  H   TRP A 140      -3.910  12.092   5.258  1.00  0.00           H  
ATOM   2183  HA  TRP A 140      -6.221  10.485   6.149  1.00  0.00           H  
ATOM   2184  HB2 TRP A 140      -6.168  12.977   4.387  1.00  0.00           H  
ATOM   2185  HB3 TRP A 140      -7.500  12.359   5.326  1.00  0.00           H  
ATOM   2186  HD1 TRP A 140      -5.349  15.112   5.351  1.00  0.00           H  
ATOM   2187  HE1 TRP A 140      -4.930  16.123   7.681  1.00  0.00           H  
ATOM   2188  HE3 TRP A 140      -6.908  11.174   8.243  1.00  0.00           H  
ATOM   2189  HZ2 TRP A 140      -5.082  15.253  10.435  1.00  0.00           H  
ATOM   2190  HZ3 TRP A 140      -6.741  11.287  10.708  1.00  0.00           H  
ATOM   2191  HH2 TRP A 140      -5.830  13.325  11.816  1.00  0.00           H  
ATOM   2192  N   SER A 141      -5.012   9.826   3.326  1.00 31.53           N  
ATOM   2193  CA  SER A 141      -5.150   9.023   2.109  1.00 32.45           C  
ATOM   2194  C   SER A 141      -5.634   7.601   2.452  1.00 33.96           C  
ATOM   2195  O   SER A 141      -6.538   7.011   1.855  1.00 35.93           O  
ATOM   2196  CB  SER A 141      -3.795   8.954   1.363  1.00 31.74           C  
ATOM   2197  OG  SER A 141      -2.761   8.299   2.092  1.00 32.23           O  
ATOM   2198  H   SER A 141      -4.079   9.957   3.699  1.00  0.00           H  
ATOM   2199  HA  SER A 141      -5.882   9.493   1.450  1.00  0.00           H  
ATOM   2200  HXT SER A 141      -5.104   7.165   3.300  1.00  0.00           H  
ATOM   2201  HB2 SER A 141      -3.933   8.428   0.417  1.00  0.00           H  
ATOM   2202  HB3 SER A 141      -3.463   9.960   1.101  1.00  0.00           H  
ATOM   2203  HG  SER A 141      -2.483   8.914   2.780  1.00  0.00           H  
ATOM   2204  C5'   C A   1       7.129   5.764  25.386  1.00  0.00           C  
ATOM   2205  C4'   C A   1       8.090   5.806  26.588  1.00  0.00           C  
ATOM   2206  O4'   C A   1       8.447   4.472  26.946  1.00  0.00           O  
ATOM   2207  C3'   C A   1       9.422   6.497  26.289  1.00  0.00           C  
ATOM   2208  O3'   C A   1       9.309   7.891  26.483  1.00  0.00           O  
ATOM   2209  C2'   C A   1      10.454   5.783  27.166  1.00  0.00           C  
ATOM   2210  O2'   C A   1      10.893   6.443  28.368  1.00  0.00           O  
ATOM   2211  C1'   C A   1       9.716   4.473  27.531  1.00  0.00           C  
ATOM   2212  N1    C A   1      10.425   3.166  27.182  1.00  0.00           N  
ATOM   2213  C2    C A   1      10.653   2.810  25.838  1.00  0.00           C  
ATOM   2214  O2    C A   1      10.322   3.526  24.910  1.00  0.00           O  
ATOM   2215  N3    C A   1      11.200   1.579  25.586  1.00  0.00           N  
ATOM   2216  C4    C A   1      11.568   0.752  26.532  1.00  0.00           C  
ATOM   2217  N4    C A   1      12.116  -0.405  26.141  1.00  0.00           N  
ATOM   2218  C5    C A   1      11.363   1.080  27.923  1.00  0.00           C  
ATOM   2219  C6    C A   1      10.792   2.279  28.185  1.00  0.00           C  
ATOM   2220  C1    C A   1       9.942   7.097  29.203  1.00  0.00           C  
ATOM   2221  O1    C A   1       5.777   5.589  25.775  1.00  0.00           O  
ATOM   2222  H41   C A   1      12.391  -0.445  25.169  1.00  0.00           H  
ATOM   2223  H42   C A   1      12.581  -1.001  26.809  1.00  0.00           H  
ATOM   2224  H1    C A   1       7.218   6.681  24.798  1.00  0.00           H  
ATOM   2225  H2    C A   1       7.395   4.931  24.743  1.00  0.00           H  
ATOM   2226  H3    C A   1       7.626   6.296  27.444  1.00  0.00           H  
ATOM   2227  H4    C A   1       9.717   6.329  25.258  1.00  0.00           H  
ATOM   2228  H5    C A   1      11.345   5.560  26.578  1.00  0.00           H  
ATOM   2229  H6    C A   1       9.554   4.419  28.605  1.00  0.00           H  
ATOM   2230  H7    C A   1      11.636   0.428  28.739  1.00  0.00           H  
ATOM   2231  H8    C A   1      10.629   2.544  29.219  1.00  0.00           H  
ATOM   2232  H9    C A   1      10.418   7.329  30.156  1.00  0.00           H  
ATOM   2233  H10   C A   1       9.070   6.482  29.419  1.00  0.00           H  
ATOM   2234  H11   C A   1       9.605   8.049  28.795  1.00  0.00           H  
ATOM   2235  H12   C A   1       5.492   6.403  26.169  1.00  0.00           H  
ATOM   2236  P     G A   2      10.333   8.919  25.634  1.00  0.00           P  
ATOM   2237  OP1   G A   2      11.684   8.338  25.640  1.00  0.00           O  
ATOM   2238  OP2   G A   2      10.088  10.280  26.129  1.00  0.00           O1-
ATOM   2239  O5'   G A   2       9.671   8.755  24.095  1.00  0.00           O  
ATOM   2240  C5'   G A   2       8.669   9.624  23.612  1.00  0.00           C  
ATOM   2241  C4'   G A   2       9.222  11.039  23.445  1.00  0.00           C  
ATOM   2242  O4'   G A   2      10.589  11.033  23.075  1.00  0.00           O  
ATOM   2243  C3'   G A   2       8.682  11.869  22.295  1.00  0.00           C  
ATOM   2244  O3'   G A   2       7.251  11.873  22.307  1.00  0.00           O  
ATOM   2245  C2'   G A   2       9.613  13.105  22.469  1.00  0.00           C  
ATOM   2246  O2'   G A   2       9.170  14.077  23.425  1.00  0.00           O  
ATOM   2247  C1'   G A   2      10.902  12.369  22.998  1.00  0.00           C  
ATOM   2248  N9    G A   2      12.088  12.576  22.114  1.00  0.00           N  
ATOM   2249  C8    G A   2      13.362  12.941  22.472  1.00  0.00           C  
ATOM   2250  N7    G A   2      14.182  13.090  21.466  1.00  0.00           N  
ATOM   2251  C5    G A   2      13.430  12.699  20.359  1.00  0.00           C  
ATOM   2252  C6    G A   2      13.771  12.604  18.965  1.00  0.00           C  
ATOM   2253  O6    G A   2      14.830  12.858  18.387  1.00  0.00           O  
ATOM   2254  N1    G A   2      12.713  12.133  18.192  1.00  0.00           N  
ATOM   2255  C2    G A   2      11.482  11.757  18.701  1.00  0.00           C  
ATOM   2256  N2    G A   2      10.594  11.215  17.876  1.00  0.00           N  
ATOM   2257  N3    G A   2      11.149  11.883  19.963  1.00  0.00           N  
ATOM   2258  C4    G A   2      12.156  12.349  20.759  1.00  0.00           C  
ATOM   2259  C1    G A   2      10.191  14.995  23.845  1.00  0.00           C  
ATOM   2260  H1    G A   2      12.901  12.070  17.215  1.00  0.00           H  
ATOM   2261  H21   G A   2      10.805  10.795  16.986  1.00  0.00           H  
ATOM   2262  H22   G A   2       9.708  10.899  18.258  1.00  0.00           H  
ATOM   2263  H1    G A   2       8.304   9.234  22.669  1.00  0.00           H  
ATOM   2264  H2    G A   2       7.833   9.651  24.314  1.00  0.00           H  
ATOM   2265  H3    G A   2       9.067  11.582  24.382  1.00  0.00           H  
ATOM   2266  H4    G A   2       8.948  11.392  21.353  1.00  0.00           H  
ATOM   2267  H5    G A   2       9.805  13.603  21.520  1.00  0.00           H  
ATOM   2268  H6    G A   2      11.236  12.637  23.996  1.00  0.00           H  
ATOM   2269  H7    G A   2      13.661  13.113  23.498  1.00  0.00           H  
ATOM   2270  H8    G A   2       9.750  15.876  24.300  1.00  0.00           H  
ATOM   2271  H9    G A   2      10.846  14.593  24.616  1.00  0.00           H  
ATOM   2272  H10   G A   2      10.826  15.315  23.022  1.00  0.00           H  
ATOM   2273  P    DT A   3       6.255  12.495  21.118  1.00  0.00           P  
ATOM   2274  OP1  DT A   3       5.404  11.359  20.716  1.00  0.00           O  
ATOM   2275  OP2  DT A   3       7.100  13.162  20.112  1.00  0.00           O1-
ATOM   2276  O5'  DT A   3       5.294  13.792  21.688  1.00  0.00           O  
ATOM   2277  C5'  DT A   3       4.029  13.594  22.321  1.00  0.00           C  
ATOM   2278  C4'  DT A   3       4.089  14.202  23.736  1.00  0.00           C  
ATOM   2279  O4'  DT A   3       4.280  15.625  23.623  1.00  0.00           O  
ATOM   2280  C3'  DT A   3       2.787  13.997  24.542  1.00  0.00           C  
ATOM   2281  O3'  DT A   3       3.033  13.470  25.835  1.00  0.00           O  
ATOM   2282  C2'  DT A   3       2.160  15.368  24.648  1.00  0.00           C  
ATOM   2283  C1'  DT A   3       3.334  16.301  24.406  1.00  0.00           C  
ATOM   2284  N1   DT A   3       2.890  17.584  23.711  1.00  0.00           N  
ATOM   2285  C2   DT A   3       2.442  17.550  22.380  1.00  0.00           C  
ATOM   2286  O2   DT A   3       2.416  16.527  21.715  1.00  0.00           O  
ATOM   2287  N3   DT A   3       1.959  18.726  21.826  1.00  0.00           N  
ATOM   2288  C4   DT A   3       1.803  19.929  22.492  1.00  0.00           C  
ATOM   2289  O4   DT A   3       1.348  20.911  21.895  1.00  0.00           O  
ATOM   2290  C5   DT A   3       2.212  19.898  23.896  1.00  0.00           C  
ATOM   2291  C7   DT A   3       1.962  21.149  24.707  1.00  0.00           C  
ATOM   2292  C6   DT A   3       2.762  18.769  24.420  1.00  0.00           C  
ATOM   2293  H3   DT A   3       1.595  18.683  20.887  1.00  0.00           H  
ATOM   2294  H1   DT A   3       3.231  14.065  21.743  1.00  0.00           H  
ATOM   2295  H2   DT A   3       3.760  12.533  22.378  1.00  0.00           H  
ATOM   2296  H3   DT A   3       4.932  13.763  24.271  1.00  0.00           H  
ATOM   2297  H4   DT A   3       2.111  13.310  24.033  1.00  0.00           H  
ATOM   2298  H5   DT A   3       1.418  15.485  23.868  1.00  0.00           H  
ATOM   2299  H6   DT A   3       1.684  15.573  25.606  1.00  0.00           H  
ATOM   2300  H7   DT A   3       3.819  16.599  25.337  1.00  0.00           H  
ATOM   2301  H8   DT A   3       2.408  21.983  24.179  1.00  0.00           H  
ATOM   2302  H9   DT A   3       2.377  21.066  25.711  1.00  0.00           H  
ATOM   2303  H10  DT A   3       0.903  21.376  24.776  1.00  0.00           H  
ATOM   2304  H11  DT A   3       3.055  18.776  25.462  1.00  0.00           H  
ATOM   2305  P    DT A   4       1.825  12.595  26.627  1.00  0.00           P  
ATOM   2306  OP1  DT A   4       0.639  13.455  26.736  1.00  0.00           O  
ATOM   2307  OP2  DT A   4       2.455  12.082  27.864  1.00  0.00           O1-
ATOM   2308  O5'  DT A   4       1.530  11.310  25.625  1.00  0.00           O  
ATOM   2309  C5'  DT A   4       0.256  10.713  25.566  1.00  0.00           C  
ATOM   2310  C4'  DT A   4       0.174   9.988  24.229  1.00  0.00           C  
ATOM   2311  O4'  DT A   4       0.886   8.753  24.283  1.00  0.00           O  
ATOM   2312  C3'  DT A   4      -1.260   9.630  23.780  1.00  0.00           C  
ATOM   2313  O3'  DT A   4      -1.536  10.318  22.578  1.00  0.00           O  
ATOM   2314  C2'  DT A   4      -1.163   8.130  23.549  1.00  0.00           C  
ATOM   2315  C1'  DT A   4       0.331   7.972  23.286  1.00  0.00           C  
ATOM   2316  N1   DT A   4       0.871   6.557  23.434  1.00  0.00           N  
ATOM   2317  C2   DT A   4       2.253   6.357  23.269  1.00  0.00           C  
ATOM   2318  O2   DT A   4       3.038   7.235  22.910  1.00  0.00           O  
ATOM   2319  N3   DT A   4       2.738   5.075  23.485  1.00  0.00           N  
ATOM   2320  C4   DT A   4       1.973   3.957  23.788  1.00  0.00           C  
ATOM   2321  O4   DT A   4       2.530   2.868  23.944  1.00  0.00           O  
ATOM   2322  C5   DT A   4       0.532   4.202  23.879  1.00  0.00           C  
ATOM   2323  C7   DT A   4      -0.383   3.020  24.147  1.00  0.00           C  
ATOM   2324  C6   DT A   4       0.060   5.463  23.712  1.00  0.00           C  
ATOM   2325  H3   DT A   4       3.736   4.957  23.480  1.00  0.00           H  
ATOM   2326  H1   DT A   4       0.090  10.049  26.414  1.00  0.00           H  
ATOM   2327  H2   DT A   4      -0.494  11.502  25.610  1.00  0.00           H  
ATOM   2328  H3   DT A   4       0.659  10.598  23.468  1.00  0.00           H  
ATOM   2329  H4   DT A   4      -2.017   9.878  24.529  1.00  0.00           H  
ATOM   2330  H5   DT A   4      -1.434   7.632  24.479  1.00  0.00           H  
ATOM   2331  H6   DT A   4      -1.766   7.753  22.726  1.00  0.00           H  
ATOM   2332  H7   DT A   4       0.624   8.316  22.290  1.00  0.00           H  
ATOM   2333  H8   DT A   4      -0.131   2.554  25.100  1.00  0.00           H  
ATOM   2334  H9   DT A   4      -0.270   2.277  23.356  1.00  0.00           H  
ATOM   2335  H10  DT A   4      -1.432   3.317  24.180  1.00  0.00           H  
ATOM   2336  H11  DT A   4      -1.009   5.591  23.775  1.00  0.00           H  
ATOM   2337  P     C A   5      -3.086  10.475  21.951  1.00  0.00           P  
ATOM   2338  OP1   C A   5      -3.698   9.135  21.902  1.00  0.00           O  
ATOM   2339  OP2   C A   5      -3.027  11.294  20.718  1.00  0.00           O1-
ATOM   2340  O5'   C A   5      -3.919  11.382  23.096  1.00  0.00           O  
ATOM   2341  C5'   C A   5      -5.325  11.540  23.023  1.00  0.00           C  
ATOM   2342  C4'   C A   5      -5.840  12.023  21.650  1.00  0.00           C  
ATOM   2343  O4'   C A   5      -7.261  12.145  21.704  1.00  0.00           O  
ATOM   2344  C3'   C A   5      -5.434  13.449  21.239  1.00  0.00           C  
ATOM   2345  O3'   C A   5      -4.123  13.636  20.720  1.00  0.00           O  
ATOM   2346  C2'   C A   5      -6.489  13.824  20.201  1.00  0.00           C  
ATOM   2347  O2'   C A   5      -6.079  13.497  18.872  1.00  0.00           O  
ATOM   2348  C1'   C A   5      -7.651  12.883  20.590  1.00  0.00           C  
ATOM   2349  N1    C A   5      -8.968  13.592  20.843  1.00  0.00           N  
ATOM   2350  C2    C A   5      -9.046  14.625  21.800  1.00  0.00           C  
ATOM   2351  O2    C A   5      -8.079  14.977  22.465  1.00  0.00           O  
ATOM   2352  N3    C A   5     -10.252  15.253  21.948  1.00  0.00           N  
ATOM   2353  C4    C A   5     -11.323  14.923  21.264  1.00  0.00           C  
ATOM   2354  N4    C A   5     -12.439  15.627  21.486  1.00  0.00           N  
ATOM   2355  C5    C A   5     -11.292  13.839  20.310  1.00  0.00           C  
ATOM   2356  C6    C A   5     -10.108  13.208  20.153  1.00  0.00           C  
ATOM   2357  C1    C A   5      -6.787  14.216  17.881  1.00  0.00           C  
ATOM   2358  H41   C A   5     -13.293  15.437  20.991  1.00  0.00           H  
ATOM   2359  H42   C A   5     -12.386  16.361  22.175  1.00  0.00           H  
ATOM   2360  H1    C A   5      -5.774  10.573  23.252  1.00  0.00           H  
ATOM   2361  H2    C A   5      -5.636  12.227  23.806  1.00  0.00           H  
ATOM   2362  H3    C A   5      -5.603  11.306  20.862  1.00  0.00           H  
ATOM   2363  H4    C A   5      -5.551  14.098  22.108  1.00  0.00           H  
ATOM   2364  H5    C A   5      -3.701  12.756  20.656  1.00  0.00           H  
ATOM   2365  H6    C A   5      -6.744  14.881  20.286  1.00  0.00           H  
ATOM   2366  H7    C A   5      -7.847  12.164  19.794  1.00  0.00           H  
ATOM   2367  H8    C A   5     -12.147  13.526  19.728  1.00  0.00           H  
ATOM   2368  H9    C A   5     -10.060  12.394  19.446  1.00  0.00           H  
ATOM   2369  H10   C A   5      -6.443  13.908  16.893  1.00  0.00           H  
ATOM   2370  H11   C A   5      -6.610  15.289  17.976  1.00  0.00           H  
ATOM   2371  H12   C A   5      -7.860  14.032  17.939  1.00  0.00           H  
HETATM 2372 CA    CA A 150       5.759  13.427  16.714  1.00 20.53          Ca2+
HETATM 2373  O   HOH A 178       7.690  13.940  17.792  0.99 19.55           O  
HETATM 2374  H1  HOH A 178       7.844  14.934  17.687  1.00  0.00           H  
HETATM 2375  H2  HOH A 178       7.669  13.686  18.778  1.00  0.00           H  
HETATM 2376  O   HOH A 187       7.225  12.735  15.045  1.00 21.73           O  
HETATM 2377  H1  HOH A 187       7.049  12.304  14.154  1.00  0.00           H  
HETATM 2378  H2  HOH A 187       8.172  13.119  15.038  1.00  0.00           H  
HETATM 2379  O   HOH A 195       5.763  11.155  17.256  1.00 26.10           O  
HETATM 2380  H1  HOH A 195       6.561  10.541  17.422  1.00  0.00           H  
HETATM 2381  H2  HOH A 195       4.933  10.696  17.608  1.00  0.00           H  
HETATM 2382  O   HOH A 225       7.260   9.199  20.333  0.50 18.09           O  
HETATM 2383  H1  HOH A 225       7.189  10.066  20.851  1.00  0.00           H  
HETATM 2384  H2  HOH A 225       7.609   9.409  19.408  1.00  0.00           H  
CONECT 2194 2200
CONECT 2200 2194
CONECT 2204 2205 2224 2225 2221
CONECT 2205 2204 2206 2207 2226
CONECT 2206 2205 2211
CONECT 2207 2205 2208 2209 2227
CONECT 2208 2207 2236
CONECT 2209 2207 2210 2211 2228
CONECT 2210 2209 2220
CONECT 2211 2206 2209 2212 2229
CONECT 2212 2211 2213 2219
CONECT 2213 2212 2214 2215
CONECT 2213 2214
CONECT 2214 2213
CONECT 2214 2213
CONECT 2215 2213 2216
CONECT 2215 2216
CONECT 2216 2215 2217 2218
CONECT 2216 2215
CONECT 2217 2216 2222 2223
CONECT 2218 2216 2219 2230
CONECT 2218 2219
CONECT 2219 2212 2218 2231
CONECT 2219 2218
CONECT 2220 2210 2232 2233 2234
CONECT 2221 2204 2235
CONECT 2222 2217
CONECT 2223 2217
CONECT 2224 2204
CONECT 2225 2204
CONECT 2226 2205
CONECT 2227 2207
CONECT 2228 2209
CONECT 2229 2211
CONECT 2230 2218
CONECT 2231 2219
CONECT 2232 2220
CONECT 2233 2220
CONECT 2234 2220
CONECT 2235 2221
CONECT 2236 2208 2237 2238 2239
CONECT 2236 2237
CONECT 2237 2236
CONECT 2237 2236
CONECT 2238 2236
CONECT 2239 2236 2240
CONECT 2240 2239 2241 2263 2264
CONECT 2241 2240 2242 2243 2265
CONECT 2242 2241 2247
CONECT 2243 2241 2244 2245 2266
CONECT 2244 2243 2273
CONECT 2245 2243 2246 2247 2267
CONECT 2246 2245 2259
CONECT 2247 2242 2245 2248 2268
CONECT 2248 2247 2249 2258
CONECT 2249 2248 2250 2269
CONECT 2249 2250
CONECT 2250 2249 2251
CONECT 2250 2249
CONECT 2251 2250 2252 2258
CONECT 2251 2258
CONECT 2252 2251 2253 2254
CONECT 2252 2253
CONECT 2253 2252
CONECT 2253 2252
CONECT 2254 2252 2255 2260
CONECT 2255 2254 2256 2257
CONECT 2255 2257
CONECT 2256 2255 2261 2262
CONECT 2257 2255 2258
CONECT 2257 2255
CONECT 2258 2248 2251 2257
CONECT 2258 2251
CONECT 2259 2246 2270 2271 2272
CONECT 2260 2254
CONECT 2261 2256
CONECT 2262 2256
CONECT 2263 2240
CONECT 2264 2240
CONECT 2265 2241
CONECT 2266 2243
CONECT 2267 2245
CONECT 2268 2247
CONECT 2269 2249
CONECT 2270 2259
CONECT 2271 2259
CONECT 2272 2259
CONECT 2273 2244 2274 2275 2276
CONECT 2273 2274
CONECT 2274 2273
CONECT 2274 2273
CONECT 2275 2273
CONECT 2276 2273 2277
CONECT 2277 2276 2278 2294 2295
CONECT 2278 2277 2279 2280 2296
CONECT 2279 2278 2283
CONECT 2280 2278 2281 2282 2297
CONECT 2281 2280 2305
CONECT 2282 2280 2283 2298 2299
CONECT 2283 2279 2282 2284 2300
CONECT 2284 2283 2285 2292
CONECT 2285 2284 2286 2287
CONECT 2285 2286
CONECT 2286 2285
CONECT 2286 2285
CONECT 2287 2285 2288 2293
CONECT 2288 2287 2289 2290
CONECT 2288 2289
CONECT 2289 2288
CONECT 2289 2288
CONECT 2290 2288 2291 2292
CONECT 2290 2292
CONECT 2291 2290 2301 2302 2303
CONECT 2292 2284 2290 2304
CONECT 2292 2290
CONECT 2293 2287
CONECT 2294 2277
CONECT 2295 2277
CONECT 2296 2278
CONECT 2297 2280
CONECT 2298 2282
CONECT 2299 2282
CONECT 2300 2283
CONECT 2301 2291
CONECT 2302 2291
CONECT 2303 2291
CONECT 2304 2292
CONECT 2305 2281 2306 2307 2308
CONECT 2305 2306
CONECT 2306 2305
CONECT 2306 2305
CONECT 2307 2305
CONECT 2308 2305 2309
CONECT 2309 2308 2310 2326 2327
CONECT 2310 2309 2311 2312 2328
CONECT 2311 2310 2315
CONECT 2312 2310 2313 2314 2329
CONECT 2313 2312 2337
CONECT 2314 2312 2315 2330 2331
CONECT 2315 2311 2314 2316 2332
CONECT 2316 2315 2317 2324
CONECT 2317 2316 2318 2319
CONECT 2317 2318
CONECT 2318 2317
CONECT 2318 2317
CONECT 2319 2317 2320 2325
CONECT 2320 2319 2321 2322
CONECT 2320 2321
CONECT 2321 2320
CONECT 2321 2320
CONECT 2322 2320 2323 2324
CONECT 2322 2324
CONECT 2323 2322 2333 2334 2335
CONECT 2324 2316 2322 2336
CONECT 2324 2322
CONECT 2325 2319
CONECT 2326 2309
CONECT 2327 2309
CONECT 2328 2310
CONECT 2329 2312
CONECT 2330 2314
CONECT 2331 2314
CONECT 2332 2315
CONECT 2333 2323
CONECT 2334 2323
CONECT 2335 2323
CONECT 2336 2324
CONECT 2337 2313 2338 2339 2340
CONECT 2337 2338
CONECT 2338 2337
CONECT 2338 2337
CONECT 2339 2337
CONECT 2340 2337 2341
CONECT 2341 2340 2342 2360 2361
CONECT 2342 2341 2343 2344 2362
CONECT 2343 2342 2348
CONECT 2344 2342 2345 2346 2363
CONECT 2345 2344 2364
CONECT 2346 2344 2347 2348 2365
CONECT 2347 2346 2357
CONECT 2348 2343 2346 2349 2366
CONECT 2349 2348 2350 2356
CONECT 2350 2349 2351 2352
CONECT 2350 2351
CONECT 2351 2350
CONECT 2351 2350
CONECT 2352 2350 2353
CONECT 2352 2353
CONECT 2353 2352 2354 2355
CONECT 2353 2352
CONECT 2354 2353 2358 2359
CONECT 2355 2353 2356 2367
CONECT 2355 2356
CONECT 2356 2349 2355 2368
CONECT 2356 2355
CONECT 2357 2347 2369 2370 2371
CONECT 2358 2354
CONECT 2359 2354
CONECT 2360 2341
CONECT 2361 2341
CONECT 2362 2342
CONECT 2363 2344
CONECT 2364 2345
CONECT 2365 2346
CONECT 2366 2348
CONECT 2367 2355
CONECT 2368 2356
CONECT 2369 2357
CONECT 2370 2357
CONECT 2371 2357
CONECT 2372  565
CONECT 2373 2374 2375
CONECT 2374 2373
CONECT 2375 2373
CONECT 2376 2377 2378
CONECT 2377 2376
CONECT 2378 2376
CONECT 2379 2380 2381
CONECT 2380 2379
CONECT 2381 2379
CONECT 2382 2383 2384
CONECT 2383 2382
CONECT 2384 2382
ENDMDL
END   
