# Supplementary material for: Rational Design and Experimental Analysis of Short-Oligonucleotide Substrate Specificity for Targeting Bacterial Nucleases
Source: J Med Chem. 2021 Aug 30;64(17):12855–64. doi: 10.1021/acs.jmedchem.1c00884 (PMC8436206; doi:10.1021/acs.jmedchem.1c00884)
Supplement: Supplementary file 5 — jm1c00884_si_005.pdb [file jm1c00884_si_005.pdb]

REMARK   4      COMPLIES WITH FORMAT V. 3.0, 1-DEC-2006
REMARK 888
REMARK 888 WRITTEN BY MAESTRO (A PRODUCT OF SCHRODINGER, LLC)
TITLE     1SNC_pent4
MODEL        1
ATOM      1  N   LEU A   7       0.162  37.787  22.220  1.00 35.94           N  
ATOM      2  CA  LEU A   7       1.422  37.064  22.012  1.00 35.91           C  
ATOM      3  C   LEU A   7       2.394  37.944  21.195  1.00 36.95           C  
ATOM      4  O   LEU A   7       2.004  39.016  20.722  1.00 37.74           O  
ATOM      5  CB  LEU A   7       1.178  35.703  21.312  1.00 34.54           C  
ATOM      6  CG  LEU A   7       0.098  34.782  21.933  1.00 33.37           C  
ATOM      7  CD1 LEU A   7      -0.008  33.471  21.137  1.00 32.45           C  
ATOM      8  CD2 LEU A   7       0.329  34.489  23.426  1.00 32.71           C  
ATOM      9  H1  LEU A   7       0.369  38.692  22.629  1.00  0.00           H  
ATOM     10  H2  LEU A   7      -0.220  38.036  21.315  1.00  0.00           H  
ATOM     11  HA  LEU A   7       1.879  36.889  22.987  1.00  0.00           H  
ATOM     12  HB2 LEU A   7       0.924  35.879  20.265  1.00  0.00           H  
ATOM     13  HB3 LEU A   7       2.120  35.154  21.290  1.00  0.00           H  
ATOM     14  HG  LEU A   7      -0.866  35.285  21.847  1.00  0.00           H  
ATOM     15 HD11 LEU A   7      -0.787  32.824  21.542  1.00  0.00           H  
ATOM     16 HD12 LEU A   7      -0.252  33.660  20.091  1.00  0.00           H  
ATOM     17 HD13 LEU A   7       0.928  32.913  21.160  1.00  0.00           H  
ATOM     18 HD21 LEU A   7      -0.415  33.788  23.807  1.00  0.00           H  
ATOM     19 HD22 LEU A   7       1.312  34.058  23.605  1.00  0.00           H  
ATOM     20 HD23 LEU A   7       0.251  35.396  24.026  1.00  0.00           H  
ATOM     21  N   HIS A   8       3.650  37.514  21.038  1.00 37.46           N  
ATOM     22  CA  HIS A   8       4.674  38.186  20.236  1.00 37.78           C  
ATOM     23  C   HIS A   8       5.553  37.140  19.538  1.00 35.34           C  
ATOM     24  O   HIS A   8       5.861  36.100  20.124  1.00 34.63           O  
ATOM     25  CB  HIS A   8       5.445  39.228  21.075  1.00 41.29           C  
ATOM     26  CG  HIS A   8       6.313  40.161  20.262  1.00 44.86           C  
ATOM     27  ND1 HIS A   8       7.695  40.073  20.204  1.00 46.34           N  
ATOM     28  CD2 HIS A   8       5.982  41.208  19.429  1.00 46.38           C  
ATOM     29  CE1 HIS A   8       8.130  41.016  19.370  1.00 47.00           C  
ATOM     30  NE2 HIS A   8       7.141  41.747  18.864  1.00 47.24           N  
ATOM     31  H   HIS A   8       3.908  36.612  21.414  1.00  0.00           H  
ATOM     32  HA  HIS A   8       4.161  38.729  19.440  1.00  0.00           H  
ATOM     33  HB2 HIS A   8       4.735  39.852  21.618  1.00  0.00           H  
ATOM     34  HB3 HIS A   8       6.054  38.732  21.832  1.00  0.00           H  
ATOM     35  HD1 HIS A   8       8.334  39.429  20.734  1.00  0.00           H  
ATOM     36  HD2 HIS A   8       5.002  41.601  19.189  1.00  0.00           H  
ATOM     37  HE1 HIS A   8       9.177  41.172  19.143  1.00  0.00           H  
ATOM     38  N   LYS A   9       5.921  37.406  18.280  1.00 32.28           N  
ATOM     39  CA  LYS A   9       6.689  36.524  17.409  1.00 30.33           C  
ATOM     40  C   LYS A   9       8.152  36.993  17.482  1.00 29.33           C  
ATOM     41  O   LYS A   9       8.486  38.090  17.030  1.00 30.14           O  
ATOM     42  CB  LYS A   9       6.149  36.664  15.961  1.00 30.89           C  
ATOM     43  CG  LYS A   9       4.622  36.457  15.863  1.00 31.08           C  
ATOM     44  CD  LYS A   9       4.059  36.446  14.433  1.00 31.91           C  
ATOM     45  CE  LYS A   9       2.545  36.742  14.375  1.00 33.18           C  
ATOM     46  NZ  LYS A   9       1.717  35.754  15.089  1.00 34.30           N1+
ATOM     47  H   LYS A   9       5.697  38.317  17.906  1.00  0.00           H  
ATOM     48  HA  LYS A   9       6.599  35.486  17.732  1.00  0.00           H  
ATOM     49  HB2 LYS A   9       6.396  37.643  15.547  1.00  0.00           H  
ATOM     50  HB3 LYS A   9       6.656  35.935  15.325  1.00  0.00           H  
ATOM     51  HG2 LYS A   9       4.364  35.517  16.345  1.00  0.00           H  
ATOM     52  HG3 LYS A   9       4.117  37.239  16.429  1.00  0.00           H  
ATOM     53  HD2 LYS A   9       4.569  37.210  13.845  1.00  0.00           H  
ATOM     54  HD3 LYS A   9       4.286  35.496  13.947  1.00  0.00           H  
ATOM     55  HE2 LYS A   9       2.341  37.730  14.791  1.00  0.00           H  
ATOM     56  HE3 LYS A   9       2.219  36.773  13.335  1.00  0.00           H  
ATOM     57  HZ1 LYS A   9       0.747  36.007  15.037  1.00  0.00           H  
ATOM     58  HZ2 LYS A   9       1.810  34.819  14.704  1.00  0.00           H  
ATOM     59  HZ3 LYS A   9       1.948  35.682  16.094  1.00  0.00           H  
ATOM     60  N   GLU A  10       9.014  36.181  18.093  1.00 27.44           N  
ATOM     61  CA  GLU A  10      10.428  36.464  18.319  1.00 25.81           C  
ATOM     62  C   GLU A  10      11.256  35.799  17.197  1.00 23.67           C  
ATOM     63  O   GLU A  10      11.008  34.625  16.911  1.00 21.97           O  
ATOM     64  CB  GLU A  10      10.837  35.797  19.652  1.00 27.82           C  
ATOM     65  CG  GLU A  10      10.125  36.368  20.900  1.00 29.95           C  
ATOM     66  CD  GLU A  10      10.401  37.849  21.135  1.00 32.13           C  
ATOM     67  OE1 GLU A  10       9.445  38.578  21.464  1.00 32.99           O  
ATOM     68  OE2 GLU A  10      11.567  38.270  20.977  1.00 33.94           O1-
ATOM     69  H   GLU A  10       8.686  35.256  18.372  1.00  0.00           H  
ATOM     70  HA  GLU A  10      10.592  37.538  18.379  1.00  0.00           H  
ATOM     71  HB2 GLU A  10      10.643  34.725  19.602  1.00  0.00           H  
ATOM     72  HB3 GLU A  10      11.915  35.894  19.789  1.00  0.00           H  
ATOM     73  HG2 GLU A  10       9.048  36.206  20.823  1.00  0.00           H  
ATOM     74  HG3 GLU A  10      10.448  35.823  21.787  1.00  0.00           H  
ATOM     75  N   PRO A  11      12.232  36.498  16.569  1.00 22.11           N  
ATOM     76  CA  PRO A  11      13.192  35.922  15.608  1.00 21.23           C  
ATOM     77  C   PRO A  11      13.953  34.685  16.128  1.00 20.00           C  
ATOM     78  O   PRO A  11      14.298  34.611  17.310  1.00 18.62           O  
ATOM     79  CB  PRO A  11      14.196  37.051  15.316  1.00 22.00           C  
ATOM     80  CG  PRO A  11      13.453  38.336  15.629  1.00 22.49           C  
ATOM     81  CD  PRO A  11      12.416  37.947  16.682  1.00 22.00           C  
ATOM     82  HA  PRO A  11      12.641  35.667  14.702  1.00  0.00           H  
ATOM     83  HB2 PRO A  11      15.067  36.983  15.971  1.00  0.00           H  
ATOM     84  HB3 PRO A  11      14.562  37.021  14.289  1.00  0.00           H  
ATOM     85  HG2 PRO A  11      14.111  39.141  15.959  1.00  0.00           H  
ATOM     86  HG3 PRO A  11      12.940  38.680  14.730  1.00  0.00           H  
ATOM     87  HD3 PRO A  11      11.483  38.491  16.520  1.00  0.00           H  
ATOM     88  HD2 PRO A  11      12.783  38.185  17.682  1.00  0.00           H  
ATOM     89  N   ALA A  12      14.262  33.750  15.225  1.00 18.82           N  
ATOM     90  CA  ALA A  12      15.029  32.534  15.463  1.00 19.30           C  
ATOM     91  C   ALA A  12      15.893  32.187  14.239  1.00 18.90           C  
ATOM     92  O   ALA A  12      15.698  32.743  13.156  1.00 19.69           O  
ATOM     93  CB  ALA A  12      14.085  31.402  15.904  1.00 18.86           C  
ATOM     94  H   ALA A  12      13.944  33.872  14.264  1.00  0.00           H  
ATOM     95  HA  ALA A  12      15.728  32.737  16.276  1.00  0.00           H  
ATOM     96  HB1 ALA A  12      14.633  30.480  16.091  1.00  0.00           H  
ATOM     97  HB2 ALA A  12      13.562  31.659  16.825  1.00  0.00           H  
ATOM     98  HB3 ALA A  12      13.335  31.192  15.141  1.00  0.00           H  
ATOM     99  N   THR A  13      16.833  31.253  14.409  1.00 17.61           N  
ATOM    100  CA  THR A  13      17.705  30.692  13.372  1.00 17.24           C  
ATOM    101  C   THR A  13      17.745  29.165  13.579  1.00 16.97           C  
ATOM    102  O   THR A  13      17.701  28.704  14.719  1.00 16.67           O  
ATOM    103  CB  THR A  13      19.099  31.385  13.410  1.00 17.65           C  
ATOM    104  OG1 THR A  13      18.971  32.778  13.165  1.00 19.11           O  
ATOM    105  CG2 THR A  13      20.097  30.850  12.368  1.00 17.00           C  
ATOM    106  H   THR A  13      16.917  30.835  15.329  1.00  0.00           H  
ATOM    107  HA  THR A  13      17.255  30.867  12.392  1.00  0.00           H  
ATOM    108  HB  THR A  13      19.539  31.257  14.398  1.00  0.00           H  
ATOM    109  HG1 THR A  13      19.815  33.188  13.324  1.00  0.00           H  
ATOM    110 HG21 THR A  13      21.044  31.389  12.409  1.00  0.00           H  
ATOM    111 HG22 THR A  13      20.330  29.799  12.538  1.00  0.00           H  
ATOM    112 HG23 THR A  13      19.706  30.943  11.354  1.00  0.00           H  
ATOM    113  N   LEU A  14      17.818  28.377  12.500  1.00 16.49           N  
ATOM    114  CA  LEU A  14      17.809  26.911  12.510  1.00 18.25           C  
ATOM    115  C   LEU A  14      19.185  26.368  12.940  1.00 19.56           C  
ATOM    116  O   LEU A  14      20.210  26.808  12.414  1.00 21.89           O  
ATOM    117  CB  LEU A  14      17.469  26.455  11.065  1.00 18.61           C  
ATOM    118  CG  LEU A  14      17.223  24.952  10.786  1.00 19.64           C  
ATOM    119  CD1 LEU A  14      18.495  24.152  10.472  1.00 20.19           C  
ATOM    120  CD2 LEU A  14      16.334  24.259  11.831  1.00 20.01           C  
ATOM    121  H   LEU A  14      17.903  28.819  11.597  1.00  0.00           H  
ATOM    122  HA  LEU A  14      17.043  26.570  13.203  1.00  0.00           H  
ATOM    123  HB2 LEU A  14      16.550  26.966  10.779  1.00  0.00           H  
ATOM    124  HB3 LEU A  14      18.223  26.828  10.369  1.00  0.00           H  
ATOM    125  HG  LEU A  14      16.662  24.935   9.853  1.00  0.00           H  
ATOM    126 HD11 LEU A  14      18.250  23.133  10.168  1.00  0.00           H  
ATOM    127 HD12 LEU A  14      19.054  24.607   9.653  1.00  0.00           H  
ATOM    128 HD13 LEU A  14      19.164  24.083  11.323  1.00  0.00           H  
ATOM    129 HD21 LEU A  14      16.076  23.247  11.516  1.00  0.00           H  
ATOM    130 HD22 LEU A  14      16.824  24.177  12.799  1.00  0.00           H  
ATOM    131 HD23 LEU A  14      15.398  24.800  11.971  1.00  0.00           H  
ATOM    132  N   ILE A  15      19.205  25.406  13.875  1.00 19.59           N  
ATOM    133  CA  ILE A  15      20.392  24.649  14.280  1.00 20.89           C  
ATOM    134  C   ILE A  15      20.283  23.226  13.695  1.00 22.45           C  
ATOM    135  O   ILE A  15      21.234  22.751  13.073  1.00 24.12           O  
ATOM    136  CB  ILE A  15      20.518  24.622  15.836  1.00 21.43           C  
ATOM    137  CG1 ILE A  15      20.649  26.053  16.409  1.00 20.67           C  
ATOM    138  CG2 ILE A  15      21.687  23.735  16.328  1.00 20.44           C  
ATOM    139  CD1 ILE A  15      20.653  26.127  17.943  1.00 21.58           C  
ATOM    140  H   ILE A  15      18.322  25.108  14.279  1.00  0.00           H  
ATOM    141  HA  ILE A  15      21.298  25.104  13.874  1.00  0.00           H  
ATOM    142  HB  ILE A  15      19.605  24.192  16.242  1.00  0.00           H  
ATOM    143 HG12 ILE A  15      21.554  26.522  16.022  1.00  0.00           H  
ATOM    144 HG13 ILE A  15      19.824  26.669  16.052  1.00  0.00           H  
ATOM    145 HG21 ILE A  15      21.734  23.686  17.415  1.00  0.00           H  
ATOM    146 HG22 ILE A  15      21.595  22.702  15.994  1.00  0.00           H  
ATOM    147 HG23 ILE A  15      22.646  24.113  15.972  1.00  0.00           H  
ATOM    148 HD11 ILE A  15      20.624  27.164  18.270  1.00  0.00           H  
ATOM    149 HD12 ILE A  15      19.788  25.619  18.371  1.00  0.00           H  
ATOM    150 HD13 ILE A  15      21.553  25.690  18.372  1.00  0.00           H  
ATOM    151  N   LYS A  16      19.137  22.551  13.868  1.00 22.85           N  
ATOM    152  CA  LYS A  16      18.887  21.189  13.402  1.00 23.81           C  
ATOM    153  C   LYS A  16      17.377  20.973  13.256  1.00 22.99           C  
ATOM    154  O   LYS A  16      16.623  21.296  14.172  1.00 22.81           O  
ATOM    155  CB  LYS A  16      19.547  20.171  14.368  1.00 25.69           C  
ATOM    156  CG  LYS A  16      19.504  18.702  13.902  1.00 28.95           C  
ATOM    157  CD  LYS A  16      20.136  17.752  14.935  1.00 30.89           C  
ATOM    158  CE  LYS A  16      20.108  16.266  14.524  1.00 32.73           C  
ATOM    159  NZ  LYS A  16      21.057  15.955  13.440  1.00 33.50           N1+
ATOM    160  H   LYS A  16      18.370  23.000  14.360  1.00  0.00           H  
ATOM    161  HA  LYS A  16      19.338  21.080  12.413  1.00  0.00           H  
ATOM    162  HB2 LYS A  16      20.590  20.446  14.528  1.00  0.00           H  
ATOM    163  HB3 LYS A  16      19.068  20.242  15.345  1.00  0.00           H  
ATOM    164  HG2 LYS A  16      18.472  18.393  13.729  1.00  0.00           H  
ATOM    165  HG3 LYS A  16      20.018  18.617  12.944  1.00  0.00           H  
ATOM    166  HD2 LYS A  16      21.160  18.058  15.155  1.00  0.00           H  
ATOM    167  HD3 LYS A  16      19.591  17.854  15.875  1.00  0.00           H  
ATOM    168  HE2 LYS A  16      20.366  15.650  15.387  1.00  0.00           H  
ATOM    169  HE3 LYS A  16      19.100  15.971  14.227  1.00  0.00           H  
ATOM    170  HZ1 LYS A  16      21.032  14.971  13.238  1.00  0.00           H  
ATOM    171  HZ2 LYS A  16      20.830  16.450  12.597  1.00  0.00           H  
ATOM    172  HZ3 LYS A  16      21.997  16.188  13.711  1.00  0.00           H  
ATOM    173  N   ALA A  17      16.932  20.371  12.148  1.00 22.57           N  
ATOM    174  CA  ALA A  17      15.592  19.806  12.018  1.00 22.54           C  
ATOM    175  C   ALA A  17      15.722  18.317  12.379  1.00 22.65           C  
ATOM    176  O   ALA A  17      16.362  17.562  11.645  1.00 24.02           O  
ATOM    177  CB  ALA A  17      15.132  19.943  10.553  1.00 23.08           C  
ATOM    178  H   ALA A  17      17.609  20.097  11.451  1.00  0.00           H  
ATOM    179  HA  ALA A  17      14.879  20.306  12.673  1.00  0.00           H  
ATOM    180  HB1 ALA A  17      14.146  19.498  10.411  1.00  0.00           H  
ATOM    181  HB2 ALA A  17      15.056  20.992  10.266  1.00  0.00           H  
ATOM    182  HB3 ALA A  17      15.815  19.458   9.855  1.00  0.00           H  
ATOM    183  N   ILE A  18      15.187  17.904  13.536  1.00 22.63           N  
ATOM    184  CA  ILE A  18      15.286  16.529  14.035  1.00 22.18           C  
ATOM    185  C   ILE A  18      14.198  15.671  13.357  1.00 22.44           C  
ATOM    186  O   ILE A  18      14.481  14.549  12.928  1.00 22.91           O  
ATOM    187  CB  ILE A  18      15.142  16.512  15.591  1.00 22.55           C  
ATOM    188  CG1 ILE A  18      16.293  17.293  16.276  1.00 23.79           C  
ATOM    189  CG2 ILE A  18      15.070  15.078  16.171  1.00 21.85           C  
ATOM    190  CD1 ILE A  18      15.998  17.693  17.730  1.00 26.01           C  
ATOM    191  H   ILE A  18      14.650  18.557  14.087  1.00  0.00           H  
ATOM    192  HA  ILE A  18      16.260  16.110  13.774  1.00  0.00           H  
ATOM    193  HB  ILE A  18      14.206  17.003  15.852  1.00  0.00           H  
ATOM    194 HG12 ILE A  18      17.205  16.696  16.240  1.00  0.00           H  
ATOM    195 HG13 ILE A  18      16.525  18.208  15.729  1.00  0.00           H  
ATOM    196 HG21 ILE A  18      15.003  15.075  17.257  1.00  0.00           H  
ATOM    197 HG22 ILE A  18      14.191  14.537  15.822  1.00  0.00           H  
ATOM    198 HG23 ILE A  18      15.951  14.496  15.896  1.00  0.00           H  
ATOM    199 HD11 ILE A  18      16.897  18.069  18.217  1.00  0.00           H  
ATOM    200 HD12 ILE A  18      15.244  18.479  17.775  1.00  0.00           H  
ATOM    201 HD13 ILE A  18      15.650  16.859  18.337  1.00  0.00           H  
ATOM    202  N   ASP A  19      12.968  16.181  13.242  1.00 21.92           N  
ATOM    203  CA  ASP A  19      11.860  15.546  12.529  1.00 21.12           C  
ATOM    204  C   ASP A  19      10.882  16.617  12.018  1.00 19.76           C  
ATOM    205  O   ASP A  19      11.261  17.772  11.806  1.00 19.59           O  
ATOM    206  CB  ASP A  19      11.251  14.363  13.341  1.00 22.94           C  
ATOM    207  CG  ASP A  19      10.205  14.668  14.414  1.00 24.49           C  
ATOM    208  OD1 ASP A  19       9.582  13.681  14.848  1.00 25.15           O  
ATOM    209  OD2 ASP A  19       9.999  15.847  14.766  1.00 25.06           O1-
ATOM    210  H   ASP A  19      12.772  17.095  13.642  1.00  0.00           H  
ATOM    211  HA  ASP A  19      12.285  15.114  11.622  1.00  0.00           H  
ATOM    212  HB2 ASP A  19      10.778  13.684  12.630  1.00  0.00           H  
ATOM    213  HB3 ASP A  19      12.039  13.778  13.811  1.00  0.00           H  
ATOM    214  N   GLY A  20       9.634  16.215  11.762  1.00 18.36           N  
ATOM    215  CA  GLY A  20       8.549  17.056  11.297  1.00 16.88           C  
ATOM    216  C   GLY A  20       7.962  17.992  12.357  1.00 14.72           C  
ATOM    217  O   GLY A  20       7.351  18.984  11.966  1.00 14.33           O  
ATOM    218  H   GLY A  20       9.410  15.252  11.972  1.00  0.00           H  
ATOM    219  HA2 GLY A  20       8.880  17.644  10.443  1.00  0.00           H  
ATOM    220  HA3 GLY A  20       7.752  16.409  10.930  1.00  0.00           H  
ATOM    221  N   ASP A  21       8.103  17.652  13.647  1.00 14.04           N  
ATOM    222  CA  ASP A  21       7.416  18.319  14.770  1.00 13.26           C  
ATOM    223  C   ASP A  21       8.333  18.772  15.908  1.00 13.29           C  
ATOM    224  O   ASP A  21       7.885  19.556  16.746  1.00 12.56           O  
ATOM    225  CB  ASP A  21       6.158  17.549  15.273  1.00 12.29           C  
ATOM    226  CG  ASP A  21       6.383  16.238  16.029  1.00 13.20           C  
ATOM    227  OD1 ASP A  21       5.726  15.215  15.710  1.00 13.62           O  
ATOM    228  OD2 ASP A  21       7.192  16.149  16.965  1.00 13.37           O1-
ATOM    229  H   ASP A  21       8.712  16.860  13.810  1.00  0.00           H  
ATOM    230  HA  ASP A  21       7.045  19.267  14.391  1.00  0.00           H  
ATOM    231  HB2 ASP A  21       5.608  18.199  15.959  1.00  0.00           H  
ATOM    232  HB3 ASP A  21       5.476  17.376  14.440  1.00  0.00           H  
ATOM    233  N   THR A  22       9.593  18.331  15.927  1.00 12.50           N  
ATOM    234  CA  THR A  22      10.603  18.676  16.923  1.00 13.52           C  
ATOM    235  C   THR A  22      11.817  19.187  16.136  1.00 15.32           C  
ATOM    236  O   THR A  22      12.187  18.583  15.129  1.00 16.28           O  
ATOM    237  CB  THR A  22      10.859  17.447  17.826  1.00 13.76           C  
ATOM    238  OG1 THR A  22       9.654  17.183  18.533  1.00 13.48           O  
ATOM    239  CG2 THR A  22      11.971  17.645  18.867  1.00 14.42           C  
ATOM    240  H   THR A  22       9.952  17.800  15.142  1.00  0.00           H  
ATOM    241  HA  THR A  22      10.245  19.490  17.544  1.00  0.00           H  
ATOM    242  HB  THR A  22      11.114  16.572  17.218  1.00  0.00           H  
ATOM    243  HG1 THR A  22       8.983  16.962  17.891  1.00  0.00           H  
ATOM    244 HG21 THR A  22      12.057  16.780  19.530  1.00  0.00           H  
ATOM    245 HG22 THR A  22      12.946  17.750  18.389  1.00  0.00           H  
ATOM    246 HG23 THR A  22      11.809  18.532  19.477  1.00  0.00           H  
ATOM    247  N   VAL A  23      12.375  20.335  16.537  1.00 15.94           N  
ATOM    248  CA  VAL A  23      13.467  21.038  15.870  1.00 17.80           C  
ATOM    249  C   VAL A  23      14.358  21.703  16.930  1.00 18.15           C  
ATOM    250  O   VAL A  23      13.884  22.055  18.011  1.00 18.12           O  
ATOM    251  CB  VAL A  23      12.930  22.033  14.796  1.00 18.65           C  
ATOM    252  CG1 VAL A  23      12.254  21.336  13.600  1.00 19.31           C  
ATOM    253  CG2 VAL A  23      11.993  23.116  15.373  1.00 19.45           C  
ATOM    254  H   VAL A  23      12.052  20.740  17.412  1.00  0.00           H  
ATOM    255  HA  VAL A  23      14.093  20.296  15.371  1.00  0.00           H  
ATOM    256  HB  VAL A  23      13.799  22.552  14.385  1.00  0.00           H  
ATOM    257 HG11 VAL A  23      12.060  22.039  12.790  1.00  0.00           H  
ATOM    258 HG12 VAL A  23      12.881  20.540  13.199  1.00  0.00           H  
ATOM    259 HG13 VAL A  23      11.298  20.892  13.878  1.00  0.00           H  
ATOM    260 HG21 VAL A  23      11.646  23.789  14.589  1.00  0.00           H  
ATOM    261 HG22 VAL A  23      11.113  22.677  15.842  1.00  0.00           H  
ATOM    262 HG23 VAL A  23      12.501  23.728  16.116  1.00  0.00           H  
ATOM    263  N   LYS A  24      15.633  21.949  16.614  1.00 18.74           N  
ATOM    264  CA  LYS A  24      16.517  22.801  17.402  1.00 19.72           C  
ATOM    265  C   LYS A  24      16.656  24.125  16.649  1.00 18.28           C  
ATOM    266  O   LYS A  24      17.104  24.150  15.497  1.00 17.71           O  
ATOM    267  CB  LYS A  24      17.918  22.173  17.530  1.00 22.10           C  
ATOM    268  CG  LYS A  24      17.905  20.801  18.217  1.00 25.89           C  
ATOM    269  CD  LYS A  24      19.301  20.302  18.636  1.00 28.46           C  
ATOM    270  CE  LYS A  24      19.678  20.596  20.104  1.00 30.51           C  
ATOM    271  NZ  LYS A  24      19.900  22.027  20.385  1.00 31.63           N1+
ATOM    272  H   LYS A  24      15.966  21.708  15.678  1.00  0.00           H  
ATOM    273  HA  LYS A  24      16.120  22.988  18.397  1.00  0.00           H  
ATOM    274  HB2 LYS A  24      18.390  22.077  16.552  1.00  0.00           H  
ATOM    275  HB3 LYS A  24      18.547  22.861  18.094  1.00  0.00           H  
ATOM    276  HG2 LYS A  24      17.226  20.797  19.071  1.00  0.00           H  
ATOM    277  HG3 LYS A  24      17.485  20.097  17.499  1.00  0.00           H  
ATOM    278  HD2 LYS A  24      19.310  19.217  18.519  1.00  0.00           H  
ATOM    279  HD3 LYS A  24      20.068  20.666  17.951  1.00  0.00           H  
ATOM    280  HE2 LYS A  24      18.915  20.207  20.780  1.00  0.00           H  
ATOM    281  HE3 LYS A  24      20.598  20.060  20.346  1.00  0.00           H  
ATOM    282  HZ1 LYS A  24      20.262  22.122  21.319  1.00  0.00           H  
ATOM    283  HZ2 LYS A  24      20.579  22.414  19.754  1.00  0.00           H  
ATOM    284  HZ3 LYS A  24      19.039  22.564  20.339  1.00  0.00           H  
ATOM    285  N   LEU A  25      16.302  25.218  17.324  1.00 16.96           N  
ATOM    286  CA  LEU A  25      16.450  26.585  16.857  1.00 17.41           C  
ATOM    287  C   LEU A  25      17.299  27.347  17.883  1.00 18.15           C  
ATOM    288  O   LEU A  25      17.295  27.031  19.077  1.00 17.97           O  
ATOM    289  CB  LEU A  25      15.072  27.268  16.682  1.00 15.80           C  
ATOM    290  CG  LEU A  25      14.031  26.517  15.821  1.00 14.51           C  
ATOM    291  CD1 LEU A  25      12.670  27.221  15.881  1.00 13.85           C  
ATOM    292  CD2 LEU A  25      14.472  26.348  14.362  1.00 14.59           C  
ATOM    293  H   LEU A  25      16.036  25.119  18.293  1.00  0.00           H  
ATOM    294  HA  LEU A  25      16.976  26.595  15.902  1.00  0.00           H  
ATOM    295  HB2 LEU A  25      14.642  27.449  17.666  1.00  0.00           H  
ATOM    296  HB3 LEU A  25      15.232  28.258  16.255  1.00  0.00           H  
ATOM    297  HG  LEU A  25      13.888  25.523  16.244  1.00  0.00           H  
ATOM    298 HD11 LEU A  25      11.935  26.711  15.259  1.00  0.00           H  
ATOM    299 HD12 LEU A  25      12.283  27.229  16.900  1.00  0.00           H  
ATOM    300 HD13 LEU A  25      12.736  28.252  15.535  1.00  0.00           H  
ATOM    301 HD21 LEU A  25      13.684  25.895  13.760  1.00  0.00           H  
ATOM    302 HD22 LEU A  25      14.735  27.303  13.906  1.00  0.00           H  
ATOM    303 HD23 LEU A  25      15.333  25.687  14.297  1.00  0.00           H  
ATOM    304  N   MET A  26      18.008  28.367  17.403  1.00 19.92           N  
ATOM    305  CA  MET A  26      18.687  29.390  18.182  1.00 23.21           C  
ATOM    306  C   MET A  26      17.624  30.459  18.476  1.00 24.02           C  
ATOM    307  O   MET A  26      16.952  30.925  17.554  1.00 24.64           O  
ATOM    308  CB  MET A  26      19.795  30.002  17.294  1.00 25.30           C  
ATOM    309  CG  MET A  26      20.835  30.838  18.057  1.00 28.04           C  
ATOM    310  SD  MET A  26      22.029  29.883  19.035  1.00 31.71           S  
ATOM    311  CE  MET A  26      23.074  29.183  17.727  1.00 31.71           C  
ATOM    312  H   MET A  26      17.913  28.547  16.403  1.00  0.00           H  
ATOM    313  HA  MET A  26      19.101  28.965  19.096  1.00  0.00           H  
ATOM    314  HB2 MET A  26      20.310  29.215  16.743  1.00  0.00           H  
ATOM    315  HB3 MET A  26      19.343  30.631  16.529  1.00  0.00           H  
ATOM    316  HG2 MET A  26      21.399  31.448  17.351  1.00  0.00           H  
ATOM    317  HG3 MET A  26      20.332  31.541  18.722  1.00  0.00           H  
ATOM    318  HE1 MET A  26      23.878  28.591  18.166  1.00  0.00           H  
ATOM    319  HE2 MET A  26      22.500  28.533  17.068  1.00  0.00           H  
ATOM    320  HE3 MET A  26      23.522  29.975  17.127  1.00  0.00           H  
ATOM    321  N   TYR A  27      17.465  30.827  19.746  1.00 23.96           N  
ATOM    322  CA  TYR A  27      16.451  31.737  20.259  1.00 24.27           C  
ATOM    323  C   TYR A  27      17.176  32.818  21.065  1.00 26.15           C  
ATOM    324  O   TYR A  27      17.780  32.524  22.097  1.00 25.86           O  
ATOM    325  CB  TYR A  27      15.436  30.923  21.091  1.00 22.79           C  
ATOM    326  CG  TYR A  27      14.423  31.743  21.871  1.00 21.96           C  
ATOM    327  CD1 TYR A  27      13.458  32.517  21.193  1.00 21.91           C  
ATOM    328  CD2 TYR A  27      14.462  31.756  23.282  1.00 21.92           C  
ATOM    329  CE1 TYR A  27      12.555  33.311  21.924  1.00 22.35           C  
ATOM    330  CE2 TYR A  27      13.557  32.550  24.011  1.00 22.10           C  
ATOM    331  CZ  TYR A  27      12.606  33.335  23.331  1.00 22.96           C  
ATOM    332  OH  TYR A  27      11.731  34.117  24.027  1.00 24.36           O  
ATOM    333  H   TYR A  27      18.095  30.430  20.445  1.00  0.00           H  
ATOM    334  HA  TYR A  27      15.912  32.221  19.442  1.00  0.00           H  
ATOM    335  HB2 TYR A  27      14.889  30.260  20.422  1.00  0.00           H  
ATOM    336  HB3 TYR A  27      15.968  30.272  21.787  1.00  0.00           H  
ATOM    337  HD1 TYR A  27      13.414  32.516  20.113  1.00  0.00           H  
ATOM    338  HD2 TYR A  27      15.196  31.165  23.813  1.00  0.00           H  
ATOM    339  HE1 TYR A  27      11.820  33.902  21.402  1.00  0.00           H  
ATOM    340  HE2 TYR A  27      13.607  32.552  25.091  1.00  0.00           H  
ATOM    341  HH  TYR A  27      11.831  34.037  24.968  1.00  0.00           H  
ATOM    342  N   LYS A  28      17.183  34.061  20.560  1.00 28.55           N  
ATOM    343  CA  LYS A  28      17.749  35.265  21.190  1.00 30.68           C  
ATOM    344  C   LYS A  28      19.291  35.194  21.331  1.00 30.93           C  
ATOM    345  O   LYS A  28      19.884  35.913  22.135  1.00 30.45           O  
ATOM    346  CB  LYS A  28      17.041  35.610  22.530  1.00 32.74           C  
ATOM    347  CG  LYS A  28      15.495  35.571  22.514  1.00 34.89           C  
ATOM    348  CD  LYS A  28      14.795  36.589  21.591  1.00 37.44           C  
ATOM    349  CE  LYS A  28      14.793  38.027  22.143  1.00 39.84           C  
ATOM    350  NZ  LYS A  28      14.035  38.950  21.282  1.00 42.04           N1+
ATOM    351  H   LYS A  28      16.690  34.206  19.689  1.00  0.00           H  
ATOM    352  HA  LYS A  28      17.561  36.084  20.495  1.00  0.00           H  
ATOM    353  HB2 LYS A  28      17.384  34.915  23.298  1.00  0.00           H  
ATOM    354  HB3 LYS A  28      17.373  36.592  22.871  1.00  0.00           H  
ATOM    355  HG2 LYS A  28      15.172  34.571  22.233  1.00  0.00           H  
ATOM    356  HG3 LYS A  28      15.125  35.702  23.532  1.00  0.00           H  
ATOM    357  HD2 LYS A  28      15.229  36.558  20.592  1.00  0.00           H  
ATOM    358  HD3 LYS A  28      13.759  36.268  21.473  1.00  0.00           H  
ATOM    359  HE2 LYS A  28      14.347  38.044  23.138  1.00  0.00           H  
ATOM    360  HE3 LYS A  28      15.813  38.398  22.246  1.00  0.00           H  
ATOM    361  HZ1 LYS A  28      14.020  39.869  21.687  1.00  0.00           H  
ATOM    362  HZ2 LYS A  28      14.437  39.012  20.365  1.00  0.00           H  
ATOM    363  HZ3 LYS A  28      13.049  38.645  21.184  1.00  0.00           H  
ATOM    364  N   GLY A  29      19.936  34.306  20.562  1.00 31.33           N  
ATOM    365  CA  GLY A  29      21.361  33.987  20.617  1.00 32.13           C  
ATOM    366  C   GLY A  29      21.701  32.801  21.536  1.00 32.93           C  
ATOM    367  O   GLY A  29      22.873  32.436  21.628  1.00 33.73           O  
ATOM    368  H   GLY A  29      19.366  33.771  19.923  1.00  0.00           H  
ATOM    369  HA2 GLY A  29      21.697  33.743  19.609  1.00  0.00           H  
ATOM    370  HA3 GLY A  29      21.942  34.855  20.931  1.00  0.00           H  
ATOM    371  N   GLN A  30      20.714  32.192  22.208  1.00 32.72           N  
ATOM    372  CA  GLN A  30      20.872  30.992  23.032  1.00 32.75           C  
ATOM    373  C   GLN A  30      20.391  29.768  22.216  1.00 30.18           C  
ATOM    374  O   GLN A  30      19.317  29.846  21.610  1.00 29.64           O  
ATOM    375  CB  GLN A  30      19.980  31.155  24.286  1.00 36.15           C  
ATOM    376  CG  GLN A  30      20.158  30.040  25.343  1.00 40.72           C  
ATOM    377  CD  GLN A  30      19.318  30.214  26.613  1.00 43.42           C  
ATOM    378  OE1 GLN A  30      19.412  29.398  27.526  1.00 45.15           O  
ATOM    379  NE2 GLN A  30      18.499  31.255  26.712  1.00 44.67           N  
ATOM    380  H   GLN A  30      19.760  32.511  22.067  1.00  0.00           H  
ATOM    381  HA  GLN A  30      21.910  30.894  23.350  1.00  0.00           H  
ATOM    382  HB2 GLN A  30      20.211  32.115  24.749  1.00  0.00           H  
ATOM    383  HB3 GLN A  30      18.931  31.200  23.991  1.00  0.00           H  
ATOM    384  HG2 GLN A  30      19.904  29.069  24.918  1.00  0.00           H  
ATOM    385  HG3 GLN A  30      21.206  29.982  25.640  1.00  0.00           H  
ATOM    386 HE22 GLN A  30      17.940  31.386  27.543  1.00  0.00           H  
ATOM    387 HE21 GLN A  30      18.423  31.921  25.958  1.00  0.00           H  
ATOM    388  N   PRO A  31      21.131  28.636  22.191  1.00 28.33           N  
ATOM    389  CA  PRO A  31      20.684  27.407  21.519  1.00 26.48           C  
ATOM    390  C   PRO A  31      19.616  26.684  22.359  1.00 24.61           C  
ATOM    391  O   PRO A  31      19.697  26.671  23.589  1.00 22.98           O  
ATOM    392  CB  PRO A  31      21.961  26.568  21.371  1.00 26.82           C  
ATOM    393  CG  PRO A  31      22.847  27.001  22.531  1.00 27.13           C  
ATOM    394  CD  PRO A  31      22.465  28.463  22.774  1.00 27.57           C  
ATOM    395  HA  PRO A  31      20.276  27.636  20.535  1.00  0.00           H  
ATOM    396  HB2 PRO A  31      21.778  25.492  21.360  1.00  0.00           H  
ATOM    397  HB3 PRO A  31      22.450  26.822  20.429  1.00  0.00           H  
ATOM    398  HG2 PRO A  31      22.606  26.408  23.415  1.00  0.00           H  
ATOM    399  HG3 PRO A  31      23.911  26.870  22.326  1.00  0.00           H  
ATOM    400  HD3 PRO A  31      23.165  29.129  22.266  1.00  0.00           H  
ATOM    401  HD2 PRO A  31      22.482  28.696  23.840  1.00  0.00           H  
ATOM    402  N   MET A  32      18.608  26.078  21.715  1.00 23.57           N  
ATOM    403  CA  MET A  32      17.462  25.444  22.381  1.00 22.04           C  
ATOM    404  C   MET A  32      17.012  24.155  21.661  1.00 19.83           C  
ATOM    405  O   MET A  32      17.722  23.637  20.789  1.00 18.34           O  
ATOM    406  CB  MET A  32      16.340  26.492  22.609  1.00 24.07           C  
ATOM    407  CG  MET A  32      15.882  26.585  24.071  1.00 27.23           C  
ATOM    408  SD  MET A  32      14.521  27.750  24.335  1.00 31.17           S  
ATOM    409  CE  MET A  32      13.104  26.721  23.870  1.00 30.56           C  
ATOM    410  H   MET A  32      18.576  26.146  20.711  1.00  0.00           H  
ATOM    411  HA  MET A  32      17.800  25.092  23.357  1.00  0.00           H  
ATOM    412  HB2 MET A  32      16.674  27.485  22.305  1.00  0.00           H  
ATOM    413  HB3 MET A  32      15.480  26.281  21.973  1.00  0.00           H  
ATOM    414  HG2 MET A  32      15.583  25.611  24.458  1.00  0.00           H  
ATOM    415  HG3 MET A  32      16.722  26.917  24.685  1.00  0.00           H  
ATOM    416  HE1 MET A  32      12.187  27.304  23.943  1.00  0.00           H  
ATOM    417  HE2 MET A  32      13.199  26.362  22.847  1.00  0.00           H  
ATOM    418  HE3 MET A  32      13.019  25.859  24.531  1.00  0.00           H  
ATOM    419  N   THR A  33      15.843  23.636  22.044  1.00 18.41           N  
ATOM    420  CA  THR A  33      15.079  22.554  21.437  1.00 17.41           C  
ATOM    421  C   THR A  33      13.602  22.992  21.524  1.00 15.88           C  
ATOM    422  O   THR A  33      13.190  23.565  22.539  1.00 15.29           O  
ATOM    423  CB  THR A  33      15.486  21.171  22.026  1.00 18.73           C  
ATOM    424  OG1 THR A  33      14.781  20.138  21.371  1.00 19.83           O  
ATOM    425  CG2 THR A  33      15.271  21.028  23.542  1.00 16.39           C  
ATOM    426  H   THR A  33      15.296  24.118  22.748  1.00  0.00           H  
ATOM    427  HA  THR A  33      15.323  22.522  20.378  1.00  0.00           H  
ATOM    428  HB  THR A  33      16.541  21.001  21.810  1.00  0.00           H  
ATOM    429  HG1 THR A  33      15.192  19.289  21.540  1.00  0.00           H  
ATOM    430 HG21 THR A  33      15.596  20.049  23.899  1.00  0.00           H  
ATOM    431 HG22 THR A  33      15.829  21.780  24.099  1.00  0.00           H  
ATOM    432 HG23 THR A  33      14.223  21.136  23.813  1.00  0.00           H  
ATOM    433  N   PHE A  34      12.841  22.815  20.440  1.00 13.64           N  
ATOM    434  CA  PHE A  34      11.498  23.344  20.221  1.00 12.91           C  
ATOM    435  C   PHE A  34      10.573  22.233  19.719  1.00 11.73           C  
ATOM    436  O   PHE A  34      11.017  21.298  19.052  1.00 12.86           O  
ATOM    437  CB  PHE A  34      11.532  24.522  19.221  1.00 12.17           C  
ATOM    438  CG  PHE A  34      11.917  25.875  19.796  1.00 12.34           C  
ATOM    439  CD1 PHE A  34      13.262  26.302  19.791  1.00 13.34           C  
ATOM    440  CD2 PHE A  34      10.915  26.733  20.298  1.00 12.43           C  
ATOM    441  CE1 PHE A  34      13.597  27.585  20.270  1.00 14.69           C  
ATOM    442  CE2 PHE A  34      11.251  28.011  20.783  1.00 13.36           C  
ATOM    443  CZ  PHE A  34      12.592  28.439  20.767  1.00 14.21           C  
ATOM    444  H   PHE A  34      13.214  22.271  19.657  1.00  0.00           H  
ATOM    445  HA  PHE A  34      11.086  23.702  21.160  1.00  0.00           H  
ATOM    446  HB2 PHE A  34      12.195  24.285  18.388  1.00  0.00           H  
ATOM    447  HB3 PHE A  34      10.547  24.648  18.766  1.00  0.00           H  
ATOM    448  HD1 PHE A  34      14.030  25.650  19.403  1.00  0.00           H  
ATOM    449  HD2 PHE A  34       9.880  26.420  20.296  1.00  0.00           H  
ATOM    450  HE1 PHE A  34      14.623  27.922  20.257  1.00  0.00           H  
ATOM    451  HE2 PHE A  34      10.476  28.665  21.155  1.00  0.00           H  
ATOM    452  HZ  PHE A  34      12.849  29.422  21.136  1.00  0.00           H  
ATOM    453  N   ARG A  35       9.276  22.375  20.001  1.00 10.64           N  
ATOM    454  CA  ARG A  35       8.187  21.500  19.604  1.00 10.80           C  
ATOM    455  C   ARG A  35       7.048  22.373  19.062  1.00 10.84           C  
ATOM    456  O   ARG A  35       6.691  23.375  19.684  1.00 11.75           O  
ATOM    457  CB  ARG A  35       7.804  20.608  20.810  1.00 10.55           C  
ATOM    458  CG  ARG A  35       6.519  19.765  20.696  1.00 10.13           C  
ATOM    459  CD  ARG A  35       6.489  18.839  19.471  1.00 10.65           C  
ATOM    460  NE  ARG A  35       5.579  17.704  19.672  1.00 10.38           N  
ATOM    461  CZ  ARG A  35       4.326  17.572  19.218  1.00 11.03           C  
ATOM    462  NH1 ARG A  35       3.708  18.551  18.556  1.00  9.71           N  
ATOM    463  NH2 ARG A  35       3.668  16.440  19.450  1.00 11.07           N1+
ATOM    464  H   ARG A  35       8.993  23.204  20.529  1.00  0.00           H  
ATOM    465  HA  ARG A  35       8.530  20.855  18.796  1.00  0.00           H  
ATOM    466  HB2 ARG A  35       8.632  19.930  21.008  1.00  0.00           H  
ATOM    467  HB3 ARG A  35       7.715  21.232  21.701  1.00  0.00           H  
ATOM    468  HG2 ARG A  35       6.421  19.176  21.610  1.00  0.00           H  
ATOM    469  HG3 ARG A  35       5.650  20.423  20.675  1.00  0.00           H  
ATOM    470  HD2 ARG A  35       6.216  19.379  18.569  1.00  0.00           H  
ATOM    471  HD3 ARG A  35       7.485  18.427  19.300  1.00  0.00           H  
ATOM    472  HE  ARG A  35       6.078  16.926  20.093  1.00  0.00           H  
ATOM    473 HH12 ARG A  35       2.786  18.468  18.159  1.00  0.00           H  
ATOM    474 HH11 ARG A  35       4.062  19.511  18.598  1.00  0.00           H  
ATOM    475 HH22 ARG A  35       2.709  16.315  19.164  1.00  0.00           H  
ATOM    476 HH21 ARG A  35       3.956  15.920  20.268  1.00  0.00           H  
ATOM    477  N   LEU A  36       6.448  21.981  17.928  1.00 10.91           N  
ATOM    478  CA  LEU A  36       5.257  22.627  17.377  1.00 12.39           C  
ATOM    479  C   LEU A  36       4.064  22.419  18.328  1.00 12.55           C  
ATOM    480  O   LEU A  36       3.757  21.280  18.694  1.00 14.41           O  
ATOM    481  CB  LEU A  36       4.892  22.012  16.005  1.00 11.50           C  
ATOM    482  CG  LEU A  36       5.911  22.184  14.860  1.00 11.68           C  
ATOM    483  CD1 LEU A  36       5.434  21.412  13.623  1.00 12.41           C  
ATOM    484  CD2 LEU A  36       6.138  23.650  14.473  1.00 12.44           C  
ATOM    485  H   LEU A  36       6.829  21.183  17.430  1.00  0.00           H  
ATOM    486  HA  LEU A  36       5.451  23.694  17.267  1.00  0.00           H  
ATOM    487  HB2 LEU A  36       4.696  20.946  16.141  1.00  0.00           H  
ATOM    488  HB3 LEU A  36       3.948  22.442  15.673  1.00  0.00           H  
ATOM    489  HG  LEU A  36       6.865  21.764  15.178  1.00  0.00           H  
ATOM    490 HD11 LEU A  36       6.196  21.411  12.843  1.00  0.00           H  
ATOM    491 HD12 LEU A  36       5.195  20.374  13.852  1.00  0.00           H  
ATOM    492 HD13 LEU A  36       4.532  21.861  13.206  1.00  0.00           H  
ATOM    493 HD21 LEU A  36       6.938  23.740  13.738  1.00  0.00           H  
ATOM    494 HD22 LEU A  36       5.244  24.089  14.034  1.00  0.00           H  
ATOM    495 HD23 LEU A  36       6.414  24.257  15.331  1.00  0.00           H  
ATOM    496  N   LEU A  37       3.398  23.511  18.717  1.00 12.37           N  
ATOM    497  CA  LEU A  37       2.159  23.513  19.489  1.00 13.08           C  
ATOM    498  C   LEU A  37       0.971  23.006  18.652  1.00 14.01           C  
ATOM    499  O   LEU A  37       0.854  23.319  17.465  1.00 13.37           O  
ATOM    500  CB  LEU A  37       1.838  24.959  19.951  1.00 11.83           C  
ATOM    501  CG  LEU A  37       2.332  25.309  21.364  1.00 11.01           C  
ATOM    502  CD1 LEU A  37       2.191  26.816  21.620  1.00 10.89           C  
ATOM    503  CD2 LEU A  37       1.565  24.533  22.449  1.00 11.46           C  
ATOM    504  H   LEU A  37       3.789  24.412  18.463  1.00  0.00           H  
ATOM    505  HA  LEU A  37       2.290  22.850  20.345  1.00  0.00           H  
ATOM    506  HB2 LEU A  37       2.230  25.672  19.224  1.00  0.00           H  
ATOM    507  HB3 LEU A  37       0.765  25.143  19.948  1.00  0.00           H  
ATOM    508  HG  LEU A  37       3.386  25.046  21.421  1.00  0.00           H  
ATOM    509 HD11 LEU A  37       2.587  27.091  22.598  1.00  0.00           H  
ATOM    510 HD12 LEU A  37       2.721  27.405  20.872  1.00  0.00           H  
ATOM    511 HD13 LEU A  37       1.143  27.114  21.585  1.00  0.00           H  
ATOM    512 HD21 LEU A  37       1.835  24.870  23.449  1.00  0.00           H  
ATOM    513 HD22 LEU A  37       0.488  24.663  22.343  1.00  0.00           H  
ATOM    514 HD23 LEU A  37       1.772  23.465  22.410  1.00  0.00           H  
ATOM    515  N   LEU A  38       0.081  22.256  19.314  1.00 14.86           N  
ATOM    516  CA  LEU A  38      -1.279  21.879  18.905  1.00 15.52           C  
ATOM    517  C   LEU A  38      -1.347  20.767  17.846  1.00 15.07           C  
ATOM    518  O   LEU A  38      -2.444  20.394  17.426  1.00 16.18           O  
ATOM    519  CB  LEU A  38      -2.164  23.089  18.509  1.00 15.99           C  
ATOM    520  CG  LEU A  38      -2.161  24.332  19.425  1.00 18.43           C  
ATOM    521  CD1 LEU A  38      -3.304  25.277  19.034  1.00 18.82           C  
ATOM    522  CD2 LEU A  38      -2.225  24.019  20.926  1.00 18.65           C  
ATOM    523  H   LEU A  38       0.311  22.037  20.272  1.00  0.00           H  
ATOM    524  HA  LEU A  38      -1.725  21.436  19.797  1.00  0.00           H  
ATOM    525  HB2 LEU A  38      -1.860  23.412  17.515  1.00  0.00           H  
ATOM    526  HB3 LEU A  38      -3.190  22.739  18.392  1.00  0.00           H  
ATOM    527  HG  LEU A  38      -1.237  24.872  19.240  1.00  0.00           H  
ATOM    528 HD11 LEU A  38      -3.269  26.197  19.612  1.00  0.00           H  
ATOM    529 HD12 LEU A  38      -3.246  25.563  17.984  1.00  0.00           H  
ATOM    530 HD13 LEU A  38      -4.273  24.813  19.209  1.00  0.00           H  
ATOM    531 HD21 LEU A  38      -2.172  24.941  21.505  1.00  0.00           H  
ATOM    532 HD22 LEU A  38      -3.152  23.516  21.187  1.00  0.00           H  
ATOM    533 HD23 LEU A  38      -1.399  23.394  21.261  1.00  0.00           H  
ATOM    534  N   VAL A  39      -0.201  20.244  17.402  1.00 14.74           N  
ATOM    535  CA  VAL A  39      -0.068  19.306  16.294  1.00 15.79           C  
ATOM    536  C   VAL A  39       0.837  18.130  16.689  1.00 15.77           C  
ATOM    537  O   VAL A  39       1.559  18.199  17.687  1.00 17.03           O  
ATOM    538  CB  VAL A  39       0.387  20.054  15.006  1.00 15.92           C  
ATOM    539  CG1 VAL A  39      -0.574  21.185  14.599  1.00 16.48           C  
ATOM    540  CG2 VAL A  39       1.824  20.604  15.085  1.00 17.07           C  
ATOM    541  H   VAL A  39       0.657  20.561  17.827  1.00  0.00           H  
ATOM    542  HA  VAL A  39      -1.045  18.867  16.105  1.00  0.00           H  
ATOM    543  HB  VAL A  39       0.367  19.328  14.194  1.00  0.00           H  
ATOM    544 HG11 VAL A  39      -0.298  21.606  13.633  1.00  0.00           H  
ATOM    545 HG12 VAL A  39      -1.601  20.824  14.527  1.00  0.00           H  
ATOM    546 HG13 VAL A  39      -0.556  22.004  15.318  1.00  0.00           H  
ATOM    547 HG21 VAL A  39       2.102  21.116  14.163  1.00  0.00           H  
ATOM    548 HG22 VAL A  39       1.924  21.318  15.902  1.00  0.00           H  
ATOM    549 HG23 VAL A  39       2.557  19.813  15.243  1.00  0.00           H  
ATOM    550  N   ASP A  40       0.845  17.068  15.879  1.00 16.44           N  
ATOM    551  CA  ASP A  40       1.816  15.976  15.921  1.00 17.12           C  
ATOM    552  C   ASP A  40       2.033  15.444  14.498  1.00 17.88           C  
ATOM    553  O   ASP A  40       1.051  15.197  13.791  1.00 17.55           O  
ATOM    554  CB  ASP A  40       1.427  14.905  16.978  1.00 18.37           C  
ATOM    555  CG  ASP A  40       2.174  13.572  16.859  1.00 19.13           C  
ATOM    556  OD1 ASP A  40       3.426  13.581  16.937  1.00 19.63           O  
ATOM    557  OD2 ASP A  40       1.501  12.535  16.678  1.00 20.71           O1-
ATOM    558  H   ASP A  40       0.179  17.056  15.111  1.00  0.00           H  
ATOM    559  HA  ASP A  40       2.776  16.394  16.234  1.00  0.00           H  
ATOM    560  HB2 ASP A  40       1.581  15.300  17.980  1.00  0.00           H  
ATOM    561  HB3 ASP A  40       0.359  14.698  16.899  1.00  0.00           H  
ATOM    562  N   THR A  41       3.294  15.245  14.092  1.00 18.25           N  
ATOM    563  CA  THR A  41       3.660  14.509  12.878  1.00 19.21           C  
ATOM    564  C   THR A  41       3.998  13.039  13.262  1.00 20.84           C  
ATOM    565  O   THR A  41       4.463  12.817  14.389  1.00 20.23           O  
ATOM    566  CB  THR A  41       4.860  15.211  12.182  1.00 19.28           C  
ATOM    567  OG1 THR A  41       6.059  15.200  12.935  1.00 18.86           O  
ATOM    568  CG2 THR A  41       4.557  16.652  11.746  1.00 18.66           C  
ATOM    569  H   THR A  41       4.048  15.429  14.753  1.00  0.00           H  
ATOM    570  HA  THR A  41       2.820  14.543  12.185  1.00  0.00           H  
ATOM    571  HB  THR A  41       5.083  14.654  11.271  1.00  0.00           H  
ATOM    572  HG1 THR A  41       5.887  15.472  13.836  1.00  0.00           H  
ATOM    573 HG21 THR A  41       5.406  17.105  11.237  1.00  0.00           H  
ATOM    574 HG22 THR A  41       3.731  16.663  11.038  1.00  0.00           H  
ATOM    575 HG23 THR A  41       4.285  17.298  12.579  1.00  0.00           H  
ATOM    576  N   PRO A  42       3.755  12.045  12.364  1.00 22.61           N  
ATOM    577  CA  PRO A  42       4.082  10.618  12.566  1.00 24.67           C  
ATOM    578  C   PRO A  42       5.536  10.349  13.010  1.00 26.82           C  
ATOM    579  O   PRO A  42       6.448  11.119  12.698  1.00 25.60           O  
ATOM    580  CB  PRO A  42       3.777   9.922  11.230  1.00 23.77           C  
ATOM    581  CG  PRO A  42       2.819  10.844  10.501  1.00 23.11           C  
ATOM    582  CD  PRO A  42       3.063  12.234  11.084  1.00 22.69           C  
ATOM    583  HA  PRO A  42       3.399  10.241  13.331  1.00  0.00           H  
ATOM    584  HB2 PRO A  42       4.683   9.786  10.641  1.00  0.00           H  
ATOM    585  HB3 PRO A  42       3.344   8.934  11.380  1.00  0.00           H  
ATOM    586  HG2 PRO A  42       2.940  10.812   9.419  1.00  0.00           H  
ATOM    587  HG3 PRO A  42       1.794  10.536  10.716  1.00  0.00           H  
ATOM    588  HD3 PRO A  42       2.112  12.748  11.217  1.00  0.00           H  
ATOM    589  HD2 PRO A  42       3.684  12.824  10.407  1.00  0.00           H  
ATOM    590  N   GLU A  43       5.734   9.268  13.768  1.00 29.86           N  
ATOM    591  CA  GLU A  43       6.968   8.953  14.481  1.00 32.59           C  
ATOM    592  C   GLU A  43       8.112   8.535  13.534  1.00 34.14           C  
ATOM    593  O   GLU A  43       7.867   7.976  12.459  1.00 34.37           O  
ATOM    594  CB  GLU A  43       6.641   7.842  15.506  1.00 33.29           C  
ATOM    595  CG  GLU A  43       7.779   7.445  16.462  1.00 34.52           C  
ATOM    596  CD  GLU A  43       8.413   8.637  17.159  1.00 35.62           C  
ATOM    597  OE1 GLU A  43       7.681   9.372  17.855  1.00 36.19           O  
ATOM    598  OE2 GLU A  43       9.625   8.824  16.929  1.00 35.50           O1-
ATOM    599  H   GLU A  43       4.940   8.623  13.896  1.00  0.00           H  
ATOM    600  HA  GLU A  43       7.278   9.896  15.007  1.00  0.00           H  
ATOM    601  HB2 GLU A  43       5.789   8.157  16.110  1.00  0.00           H  
ATOM    602  HB3 GLU A  43       6.315   6.946  14.979  1.00  0.00           H  
ATOM    603  HG2 GLU A  43       7.387   6.776  17.218  1.00  0.00           H  
ATOM    604  HG3 GLU A  43       8.547   6.884  15.931  1.00  0.00           H  
ATOM    605  N   THR A  44       9.360   8.806  13.941  1.00 36.83           N  
ATOM    606  CA  THR A  44      10.577   8.513  13.186  1.00 39.82           C  
ATOM    607  C   THR A  44      11.719   7.921  14.036  1.00 42.18           C  
ATOM    608  O   THR A  44      12.638   7.343  13.453  1.00 42.96           O  
ATOM    609  CB  THR A  44      11.011   9.722  12.306  1.00 38.93           C  
ATOM    610  OG1 THR A  44      11.408  10.847  13.082  1.00 38.31           O  
ATOM    611  CG2 THR A  44       9.977  10.187  11.271  1.00 39.40           C  
ATOM    612  H   THR A  44       9.477   9.166  14.885  1.00  0.00           H  
ATOM    613  HA  THR A  44      10.350   7.709  12.487  1.00  0.00           H  
ATOM    614  HB  THR A  44      11.893   9.407  11.746  1.00  0.00           H  
ATOM    615  HG1 THR A  44      10.636  11.164  13.546  1.00  0.00           H  
ATOM    616 HG21 THR A  44      10.400  10.938  10.604  1.00  0.00           H  
ATOM    617 HG22 THR A  44       9.647   9.350  10.656  1.00  0.00           H  
ATOM    618 HG23 THR A  44       9.094  10.623  11.739  1.00  0.00           H  
ATOM    619  N   LYS A  45      11.713   8.062  15.372  1.00 44.35           N  
ATOM    620  CA  LYS A  45      12.878   7.825  16.227  1.00 47.27           C  
ATOM    621  C   LYS A  45      12.604   6.866  17.394  1.00 48.25           C  
ATOM    622  O   LYS A  45      13.523   6.154  17.800  1.00 49.45           O  
ATOM    623  CB  LYS A  45      13.483   9.177  16.702  1.00 48.72           C  
ATOM    624  CG  LYS A  45      14.852   9.530  16.079  1.00 50.23           C  
ATOM    625  CD  LYS A  45      14.785  10.020  14.621  1.00 52.07           C  
ATOM    626  CE  LYS A  45      14.381  11.499  14.482  1.00 53.70           C  
ATOM    627  NZ  LYS A  45      14.026  11.839  13.096  1.00 54.77           N1+
ATOM    628  H   LYS A  45      10.887   8.445  15.850  1.00  0.00           H  
ATOM    629  HA  LYS A  45      13.648   7.308  15.652  1.00  0.00           H  
ATOM    630  HB2 LYS A  45      12.772   9.993  16.560  1.00  0.00           H  
ATOM    631  HB3 LYS A  45      13.633   9.141  17.783  1.00  0.00           H  
ATOM    632  HG2 LYS A  45      15.341  10.292  16.687  1.00  0.00           H  
ATOM    633  HG3 LYS A  45      15.502   8.656  16.138  1.00  0.00           H  
ATOM    634  HD2 LYS A  45      15.767   9.888  14.164  1.00  0.00           H  
ATOM    635  HD3 LYS A  45      14.112   9.386  14.051  1.00  0.00           H  
ATOM    636  HE2 LYS A  45      13.526  11.735  15.117  1.00  0.00           H  
ATOM    637  HE3 LYS A  45      15.202  12.138  14.811  1.00  0.00           H  
ATOM    638  HZ1 LYS A  45      14.057  12.849  12.976  1.00  0.00           H  
ATOM    639  HZ2 LYS A  45      14.669  11.429  12.443  1.00  0.00           H  
ATOM    640  HZ3 LYS A  45      13.080  11.507  12.910  1.00  0.00           H  
ATOM    641  N   HIS A  46      11.386   6.839  17.955  1.00 49.18           N  
ATOM    642  CA  HIS A  46      11.059   6.041  19.147  1.00 50.04           C  
ATOM    643  C   HIS A  46      11.104   4.519  18.836  1.00 50.38           C  
ATOM    644  O   HIS A  46      10.309   4.071  18.001  1.00 50.22           O  
ATOM    645  CB  HIS A  46       9.670   6.442  19.681  1.00 49.94           C  
ATOM    646  CG  HIS A  46       9.352   5.873  21.046  1.00 50.00           C  
ATOM    647  ND1 HIS A  46       8.618   4.713  21.246  1.00 49.91           N  
ATOM    648  CD2 HIS A  46       9.719   6.293  22.305  1.00 49.89           C  
ATOM    649  CE1 HIS A  46       8.552   4.498  22.562  1.00 49.96           C  
ATOM    650  NE2 HIS A  46       9.210   5.414  23.264  1.00 49.98           N  
ATOM    651  H   HIS A  46      10.688   7.491  17.594  1.00  0.00           H  
ATOM    652  HA  HIS A  46      11.772   6.325  19.918  1.00  0.00           H  
ATOM    653  HB2 HIS A  46       9.622   7.528  19.772  1.00  0.00           H  
ATOM    654  HB3 HIS A  46       8.886   6.166  18.978  1.00  0.00           H  
ATOM    655  HD1 HIS A  46       8.137   4.164  20.546  1.00  0.00           H  
ATOM    656  HD2 HIS A  46      10.312   7.153  22.588  1.00  0.00           H  
ATOM    657  HE1 HIS A  46       8.015   3.673  23.012  1.00  0.00           H  
ATOM    658  N   PRO A  47      12.014   3.724  19.460  1.00 51.06           N  
ATOM    659  CA  PRO A  47      12.282   2.309  19.128  1.00 51.60           C  
ATOM    660  C   PRO A  47      11.070   1.368  19.006  1.00 52.08           C  
ATOM    661  O   PRO A  47      11.023   0.546  18.091  1.00 51.69           O  
ATOM    662  CB  PRO A  47      13.216   1.797  20.237  1.00 51.47           C  
ATOM    663  CG  PRO A  47      13.930   3.032  20.746  1.00 51.35           C  
ATOM    664  CD  PRO A  47      12.956   4.181  20.492  1.00 51.04           C  
ATOM    665  HA  PRO A  47      12.818   2.306  18.176  1.00  0.00           H  
ATOM    666  HB2 PRO A  47      12.650   1.355  21.060  1.00  0.00           H  
ATOM    667  HB3 PRO A  47      13.908   1.035  19.876  1.00  0.00           H  
ATOM    668  HG2 PRO A  47      14.229   2.952  21.792  1.00  0.00           H  
ATOM    669  HG3 PRO A  47      14.836   3.190  20.158  1.00  0.00           H  
ATOM    670  HD3 PRO A  47      13.516   5.068  20.194  1.00  0.00           H  
ATOM    671  HD2 PRO A  47      12.400   4.419  21.401  1.00  0.00           H  
ATOM    672  N   LYS A  48      10.102   1.473  19.927  1.00 53.39           N  
ATOM    673  CA  LYS A  48       8.949   0.572  20.025  1.00 54.99           C  
ATOM    674  C   LYS A  48       7.874   0.897  18.964  1.00 55.44           C  
ATOM    675  O   LYS A  48       7.062   0.037  18.625  1.00 56.18           O  
ATOM    676  CB  LYS A  48       8.353   0.733  21.446  1.00 55.92           C  
ATOM    677  CG  LYS A  48       7.353  -0.371  21.854  1.00 57.18           C  
ATOM    678  CD  LYS A  48       6.829  -0.243  23.297  1.00 58.42           C  
ATOM    679  CE  LYS A  48       7.851  -0.657  24.375  1.00 58.62           C  
ATOM    680  NZ  LYS A  48       7.281  -0.601  25.732  1.00 58.54           N1+
ATOM    681  H   LYS A  48      10.226   2.154  20.662  1.00  0.00           H  
ATOM    682  HA  LYS A  48       9.287  -0.457  19.885  1.00  0.00           H  
ATOM    683  HB2 LYS A  48       9.173   0.731  22.164  1.00  0.00           H  
ATOM    684  HB3 LYS A  48       7.873   1.707  21.540  1.00  0.00           H  
ATOM    685  HG2 LYS A  48       6.493  -0.338  21.185  1.00  0.00           H  
ATOM    686  HG3 LYS A  48       7.802  -1.355  21.712  1.00  0.00           H  
ATOM    687  HD2 LYS A  48       6.483   0.777  23.473  1.00  0.00           H  
ATOM    688  HD3 LYS A  48       5.948  -0.879  23.391  1.00  0.00           H  
ATOM    689  HE2 LYS A  48       8.203  -1.673  24.187  1.00  0.00           H  
ATOM    690  HE3 LYS A  48       8.728  -0.010  24.341  1.00  0.00           H  
ATOM    691  HZ1 LYS A  48       7.973  -0.880  26.405  1.00  0.00           H  
ATOM    692  HZ2 LYS A  48       6.983   0.330  25.960  1.00  0.00           H  
ATOM    693  HZ3 LYS A  48       6.498  -1.223  25.818  1.00  0.00           H  
ATOM    694  N   LYS A  49       7.872   2.128  18.437  1.00 55.06           N  
ATOM    695  CA  LYS A  49       6.932   2.601  17.420  1.00 54.23           C  
ATOM    696  C   LYS A  49       7.547   2.455  16.014  1.00 53.74           C  
ATOM    697  O   LYS A  49       6.843   2.095  15.071  1.00 54.03           O  
ATOM    698  CB  LYS A  49       6.649   4.095  17.682  1.00 54.39           C  
ATOM    699  CG  LYS A  49       5.840   4.352  18.971  1.00 55.05           C  
ATOM    700  CD  LYS A  49       5.569   5.847  19.224  1.00 55.75           C  
ATOM    701  CE  LYS A  49       4.863   6.121  20.564  1.00 55.71           C  
ATOM    702  NZ  LYS A  49       4.458   7.533  20.700  1.00 54.86           N1+
ATOM    703  H   LYS A  49       8.653   2.725  18.667  1.00  0.00           H  
ATOM    704  HA  LYS A  49       5.995   2.042  17.453  1.00  0.00           H  
ATOM    705  HB2 LYS A  49       7.607   4.639  17.717  1.00  0.00           H  
ATOM    706  HB3 LYS A  49       6.097   4.513  16.837  1.00  0.00           H  
ATOM    707  HG2 LYS A  49       4.889   3.821  18.908  1.00  0.00           H  
ATOM    708  HG3 LYS A  49       6.360   3.926  19.828  1.00  0.00           H  
ATOM    709  HD2 LYS A  49       6.509   6.397  19.223  1.00  0.00           H  
ATOM    710  HD3 LYS A  49       4.975   6.244  18.399  1.00  0.00           H  
ATOM    711  HE2 LYS A  49       3.975   5.495  20.664  1.00  0.00           H  
ATOM    712  HE3 LYS A  49       5.526   5.864  21.391  1.00  0.00           H  
ATOM    713  HZ1 LYS A  49       4.119   7.711  21.628  1.00  0.00           H  
ATOM    714  HZ2 LYS A  49       5.232   8.183  20.522  1.00  0.00           H  
ATOM    715  HZ3 LYS A  49       3.727   7.756  20.049  1.00  0.00           H  
ATOM    716  N   GLY A  50       8.857   2.702  15.874  1.00 52.83           N  
ATOM    717  CA  GLY A  50       9.589   2.664  14.610  1.00 51.28           C  
ATOM    718  C   GLY A  50       9.321   3.907  13.752  1.00 50.27           C  
ATOM    719  O   GLY A  50       8.896   4.943  14.264  1.00 50.72           O  
ATOM    720  H   GLY A  50       9.359   3.072  16.675  1.00  0.00           H  
ATOM    721  HA2 GLY A  50      10.656   2.612  14.827  1.00  0.00           H  
ATOM    722  HA3 GLY A  50       9.333   1.760  14.055  1.00  0.00           H  
ATOM    723  N   VAL A  51       9.582   3.814  12.444  1.00 48.28           N  
ATOM    724  CA  VAL A  51       9.294   4.869  11.474  1.00 46.13           C  
ATOM    725  C   VAL A  51       7.876   4.609  10.933  1.00 44.53           C  
ATOM    726  O   VAL A  51       7.603   3.538  10.384  1.00 44.65           O  
ATOM    727  CB  VAL A  51      10.332   4.818  10.315  1.00 45.98           C  
ATOM    728  CG1 VAL A  51      10.135   5.969   9.307  1.00 46.03           C  
ATOM    729  CG2 VAL A  51      11.785   4.845  10.828  1.00 46.52           C  
ATOM    730  H   VAL A  51       9.890   2.926  12.075  1.00  0.00           H  
ATOM    731  HA  VAL A  51       9.336   5.845  11.952  1.00  0.00           H  
ATOM    732  HB  VAL A  51      10.204   3.881   9.769  1.00  0.00           H  
ATOM    733 HG11 VAL A  51      10.873   5.922   8.506  1.00  0.00           H  
ATOM    734 HG12 VAL A  51       9.153   5.938   8.832  1.00  0.00           H  
ATOM    735 HG13 VAL A  51      10.235   6.941   9.791  1.00  0.00           H  
ATOM    736 HG21 VAL A  51      12.495   4.830  10.001  1.00  0.00           H  
ATOM    737 HG22 VAL A  51      11.980   5.744  11.412  1.00  0.00           H  
ATOM    738 HG23 VAL A  51      12.017   3.986  11.457  1.00  0.00           H  
ATOM    739  N   GLU A  52       6.982   5.587  11.089  1.00 42.63           N  
ATOM    740  CA  GLU A  52       5.634   5.588  10.534  1.00 40.57           C  
ATOM    741  C   GLU A  52       5.666   6.347   9.197  1.00 38.99           C  
ATOM    742  O   GLU A  52       6.338   7.374   9.070  1.00 38.24           O  
ATOM    743  CB  GLU A  52       4.714   6.358  11.500  1.00 40.69           C  
ATOM    744  CG  GLU A  52       4.486   5.618  12.834  1.00 41.32           C  
ATOM    745  CD  GLU A  52       3.465   6.318  13.725  1.00 42.98           C  
ATOM    746  OE1 GLU A  52       2.519   5.640  14.174  1.00 44.12           O  
ATOM    747  OE2 GLU A  52       3.615   7.533  13.962  1.00 43.50           O1-
ATOM    748  H   GLU A  52       7.290   6.452  11.531  1.00  0.00           H  
ATOM    749  HA  GLU A  52       5.260   4.573  10.385  1.00  0.00           H  
ATOM    750  HB2 GLU A  52       5.125   7.349  11.696  1.00  0.00           H  
ATOM    751  HB3 GLU A  52       3.745   6.520  11.024  1.00  0.00           H  
ATOM    752  HG2 GLU A  52       4.147   4.601  12.634  1.00  0.00           H  
ATOM    753  HG3 GLU A  52       5.425   5.523  13.380  1.00  0.00           H  
ATOM    754  N   LYS A  53       4.915   5.853   8.203  1.00 37.48           N  
ATOM    755  CA  LYS A  53       4.731   6.475   6.890  1.00 36.84           C  
ATOM    756  C   LYS A  53       4.053   7.851   7.046  1.00 34.46           C  
ATOM    757  O   LYS A  53       3.112   7.991   7.829  1.00 33.51           O  
ATOM    758  CB  LYS A  53       3.894   5.522   6.003  1.00 38.34           C  
ATOM    759  CG  LYS A  53       3.596   6.013   4.569  1.00 40.62           C  
ATOM    760  CD  LYS A  53       4.849   6.265   3.713  1.00 42.80           C  
ATOM    761  CE  LYS A  53       4.503   6.707   2.280  1.00 44.62           C  
ATOM    762  NZ  LYS A  53       5.709   7.058   1.515  1.00 45.48           N1+
ATOM    763  H   LYS A  53       4.370   5.026   8.397  1.00  0.00           H  
ATOM    764  HA  LYS A  53       5.721   6.607   6.449  1.00  0.00           H  
ATOM    765  HB2 LYS A  53       4.401   4.559   5.939  1.00  0.00           H  
ATOM    766  HB3 LYS A  53       2.940   5.322   6.495  1.00  0.00           H  
ATOM    767  HG2 LYS A  53       2.973   5.267   4.073  1.00  0.00           H  
ATOM    768  HG3 LYS A  53       2.991   6.919   4.603  1.00  0.00           H  
ATOM    769  HD2 LYS A  53       5.461   7.037   4.179  1.00  0.00           H  
ATOM    770  HD3 LYS A  53       5.459   5.361   3.683  1.00  0.00           H  
ATOM    771  HE2 LYS A  53       3.963   5.916   1.758  1.00  0.00           H  
ATOM    772  HE3 LYS A  53       3.847   7.578   2.304  1.00  0.00           H  
ATOM    773  HZ1 LYS A  53       5.467   7.347   0.584  1.00  0.00           H  
ATOM    774  HZ2 LYS A  53       6.189   7.853   1.975  1.00  0.00           H  
ATOM    775  HZ3 LYS A  53       6.351   6.289   1.462  1.00  0.00           H  
ATOM    776  N   TYR A  54       4.584   8.856   6.343  1.00 32.20           N  
ATOM    777  CA  TYR A  54       4.230  10.276   6.372  1.00 29.71           C  
ATOM    778  C   TYR A  54       5.062  11.062   7.400  1.00 27.96           C  
ATOM    779  O   TYR A  54       5.079  12.291   7.373  1.00 26.65           O  
ATOM    780  CB  TYR A  54       2.714  10.584   6.305  1.00 29.90           C  
ATOM    781  CG  TYR A  54       2.019   9.978   5.092  1.00 30.95           C  
ATOM    782  CD1 TYR A  54       2.358  10.409   3.793  1.00 31.97           C  
ATOM    783  CD2 TYR A  54       1.056   8.958   5.254  1.00 31.40           C  
ATOM    784  CE1 TYR A  54       1.749   9.822   2.667  1.00 32.66           C  
ATOM    785  CE2 TYR A  54       0.440   8.376   4.127  1.00 32.37           C  
ATOM    786  CZ  TYR A  54       0.781   8.813   2.832  1.00 32.67           C  
ATOM    787  OH  TYR A  54       0.169   8.283   1.734  1.00 33.40           O  
ATOM    788  H   TYR A  54       5.390   8.671   5.752  1.00  0.00           H  
ATOM    789  HA  TYR A  54       4.607  10.645   5.424  1.00  0.00           H  
ATOM    790  HB2 TYR A  54       2.214  10.267   7.219  1.00  0.00           H  
ATOM    791  HB3 TYR A  54       2.571  11.664   6.264  1.00  0.00           H  
ATOM    792  HD1 TYR A  54       3.091  11.190   3.647  1.00  0.00           H  
ATOM    793  HD2 TYR A  54       0.793   8.611   6.243  1.00  0.00           H  
ATOM    794  HE1 TYR A  54       2.014  10.168   1.678  1.00  0.00           H  
ATOM    795  HE2 TYR A  54      -0.300   7.601   4.269  1.00  0.00           H  
ATOM    796  HH  TYR A  54      -0.717   7.965   1.904  1.00  0.00           H  
ATOM    797  N   GLY A  55       5.810  10.360   8.263  1.00 26.32           N  
ATOM    798  CA  GLY A  55       6.797  10.896   9.195  1.00 24.85           C  
ATOM    799  C   GLY A  55       8.042  11.431   8.473  1.00 24.54           C  
ATOM    800  O   GLY A  55       8.332  12.622   8.613  1.00 24.55           O  
ATOM    801  H   GLY A  55       5.754   9.350   8.202  1.00  0.00           H  
ATOM    802  HA2 GLY A  55       6.345  11.692   9.789  1.00  0.00           H  
ATOM    803  HA3 GLY A  55       7.092  10.116   9.898  1.00  0.00           H  
ATOM    804  N   PRO A  56       8.777  10.604   7.688  1.00 23.95           N  
ATOM    805  CA  PRO A  56       9.868  11.050   6.803  1.00 22.98           C  
ATOM    806  C   PRO A  56       9.478  12.210   5.864  1.00 21.98           C  
ATOM    807  O   PRO A  56      10.232  13.173   5.732  1.00 21.63           O  
ATOM    808  CB  PRO A  56      10.264   9.809   5.988  1.00 23.14           C  
ATOM    809  CG  PRO A  56       9.842   8.630   6.846  1.00 23.24           C  
ATOM    810  CD  PRO A  56       8.654   9.144   7.659  1.00 24.30           C  
ATOM    811  HA  PRO A  56      10.703  11.359   7.435  1.00  0.00           H  
ATOM    812  HB2 PRO A  56       9.719   9.765   5.042  1.00  0.00           H  
ATOM    813  HB3 PRO A  56      11.328   9.791   5.749  1.00  0.00           H  
ATOM    814  HG2 PRO A  56       9.601   7.741   6.263  1.00  0.00           H  
ATOM    815  HG3 PRO A  56      10.657   8.371   7.523  1.00  0.00           H  
ATOM    816  HD3 PRO A  56       8.635   8.704   8.656  1.00  0.00           H  
ATOM    817  HD2 PRO A  56       7.728   8.872   7.151  1.00  0.00           H  
ATOM    818  N   GLU A  57       8.287  12.145   5.257  1.00 21.78           N  
ATOM    819  CA  GLU A  57       7.709  13.152   4.375  1.00 21.20           C  
ATOM    820  C   GLU A  57       7.468  14.485   5.113  1.00 19.75           C  
ATOM    821  O   GLU A  57       7.832  15.543   4.600  1.00 18.58           O  
ATOM    822  CB  GLU A  57       6.379  12.620   3.791  1.00 23.13           C  
ATOM    823  CG  GLU A  57       6.501  11.410   2.829  1.00 25.26           C  
ATOM    824  CD  GLU A  57       6.754  10.033   3.450  1.00 26.60           C  
ATOM    825  OE1 GLU A  57       6.849   9.916   4.689  1.00 27.25           O  
ATOM    826  OE2 GLU A  57       6.833   9.067   2.664  1.00 28.55           O1-
ATOM    827  H   GLU A  57       7.766  11.260   5.304  1.00  0.00           H  
ATOM    828  HA  GLU A  57       8.410  13.340   3.559  1.00  0.00           H  
ATOM    829  HB2 GLU A  57       5.682  12.394   4.596  1.00  0.00           H  
ATOM    830  HB3 GLU A  57       5.905  13.428   3.232  1.00  0.00           H  
ATOM    831  HG2 GLU A  57       5.571  11.330   2.266  1.00  0.00           H  
ATOM    832  HG3 GLU A  57       7.281  11.606   2.092  1.00  0.00           H  
ATOM    833  N   ALA A  58       6.923  14.440   6.338  1.00 17.91           N  
ATOM    834  CA  ALA A  58       6.727  15.608   7.199  1.00 18.17           C  
ATOM    835  C   ALA A  58       8.070  16.183   7.682  1.00 18.07           C  
ATOM    836  O   ALA A  58       8.231  17.399   7.747  1.00 17.98           O  
ATOM    837  CB  ALA A  58       5.885  15.210   8.419  1.00 17.91           C  
ATOM    838  H   ALA A  58       6.608  13.542   6.691  1.00  0.00           H  
ATOM    839  HA  ALA A  58       6.194  16.377   6.637  1.00  0.00           H  
ATOM    840  HB1 ALA A  58       5.719  16.069   9.069  1.00  0.00           H  
ATOM    841  HB2 ALA A  58       4.905  14.840   8.121  1.00  0.00           H  
ATOM    842  HB3 ALA A  58       6.367  14.434   9.015  1.00  0.00           H  
ATOM    843  N   SER A  59       9.052  15.317   7.966  1.00 17.92           N  
ATOM    844  CA  SER A  59      10.410  15.695   8.358  1.00 18.52           C  
ATOM    845  C   SER A  59      11.137  16.421   7.214  1.00 18.77           C  
ATOM    846  O   SER A  59      11.736  17.473   7.439  1.00 18.95           O  
ATOM    847  CB  SER A  59      11.197  14.441   8.790  1.00 19.54           C  
ATOM    848  OG  SER A  59      10.553  13.792   9.876  1.00 22.42           O  
ATOM    849  H   SER A  59       8.828  14.329   7.908  1.00  0.00           H  
ATOM    850  HA  SER A  59      10.357  16.391   9.190  1.00  0.00           H  
ATOM    851  HB2 SER A  59      11.321  13.736   7.969  1.00  0.00           H  
ATOM    852  HB3 SER A  59      12.202  14.727   9.104  1.00  0.00           H  
ATOM    853  HG  SER A  59       9.726  13.433   9.555  1.00  0.00           H  
ATOM    854  N   ALA A  60      11.016  15.909   5.980  1.00 18.42           N  
ATOM    855  CA  ALA A  60      11.536  16.522   4.761  1.00 18.42           C  
ATOM    856  C   ALA A  60      10.854  17.868   4.467  1.00 18.23           C  
ATOM    857  O   ALA A  60      11.538  18.829   4.121  1.00 18.90           O  
ATOM    858  CB  ALA A  60      11.327  15.559   3.582  1.00 19.22           C  
ATOM    859  H   ALA A  60      10.534  15.018   5.881  1.00  0.00           H  
ATOM    860  HA  ALA A  60      12.606  16.696   4.890  1.00  0.00           H  
ATOM    861  HB1 ALA A  60      11.723  15.982   2.658  1.00  0.00           H  
ATOM    862  HB2 ALA A  60      11.841  14.613   3.752  1.00  0.00           H  
ATOM    863  HB3 ALA A  60      10.272  15.339   3.417  1.00  0.00           H  
ATOM    864  N   PHE A  61       9.529  17.956   4.657  1.00 17.75           N  
ATOM    865  CA  PHE A  61       8.732  19.177   4.522  1.00 17.06           C  
ATOM    866  C   PHE A  61       9.205  20.271   5.498  1.00 16.31           C  
ATOM    867  O   PHE A  61       9.562  21.362   5.054  1.00 17.45           O  
ATOM    868  CB  PHE A  61       7.234  18.853   4.709  1.00 17.28           C  
ATOM    869  CG  PHE A  61       6.276  20.002   4.434  1.00 18.71           C  
ATOM    870  CD1 PHE A  61       5.769  20.206   3.133  1.00 19.70           C  
ATOM    871  CD2 PHE A  61       5.876  20.860   5.480  1.00 19.95           C  
ATOM    872  CE1 PHE A  61       4.863  21.255   2.884  1.00 19.69           C  
ATOM    873  CE2 PHE A  61       4.969  21.907   5.232  1.00 20.64           C  
ATOM    874  CZ  PHE A  61       4.459  22.103   3.934  1.00 20.75           C  
ATOM    875  H   PHE A  61       9.034  17.102   4.896  1.00  0.00           H  
ATOM    876  HA  PHE A  61       8.875  19.548   3.505  1.00  0.00           H  
ATOM    877  HB2 PHE A  61       6.959  18.031   4.049  1.00  0.00           H  
ATOM    878  HB3 PHE A  61       7.047  18.492   5.719  1.00  0.00           H  
ATOM    879  HD1 PHE A  61       6.066  19.554   2.323  1.00  0.00           H  
ATOM    880  HD2 PHE A  61       6.262  20.720   6.481  1.00  0.00           H  
ATOM    881  HE1 PHE A  61       4.471  21.405   1.888  1.00  0.00           H  
ATOM    882  HE2 PHE A  61       4.667  22.558   6.040  1.00  0.00           H  
ATOM    883  HZ  PHE A  61       3.758  22.902   3.743  1.00  0.00           H  
ATOM    884  N   THR A  62       9.273  19.971   6.804  1.00 15.89           N  
ATOM    885  CA  THR A  62       9.719  20.897   7.848  1.00 15.53           C  
ATOM    886  C   THR A  62      11.182  21.333   7.629  1.00 16.58           C  
ATOM    887  O   THR A  62      11.472  22.525   7.731  1.00 15.66           O  
ATOM    888  CB  THR A  62       9.498  20.243   9.238  1.00 14.78           C  
ATOM    889  OG1 THR A  62       8.103  20.067   9.402  1.00 14.61           O  
ATOM    890  CG2 THR A  62       9.967  21.088  10.435  1.00 13.06           C  
ATOM    891  H   THR A  62       8.921  19.072   7.124  1.00  0.00           H  
ATOM    892  HA  THR A  62       9.101  21.795   7.783  1.00  0.00           H  
ATOM    893  HB  THR A  62       9.994  19.272   9.275  1.00  0.00           H  
ATOM    894  HG1 THR A  62       7.919  19.735  10.280  1.00  0.00           H  
ATOM    895 HG21 THR A  62       9.714  20.610  11.382  1.00  0.00           H  
ATOM    896 HG22 THR A  62      11.049  21.222  10.432  1.00  0.00           H  
ATOM    897 HG23 THR A  62       9.512  22.079  10.428  1.00  0.00           H  
ATOM    898  N   LYS A  63      12.080  20.403   7.258  1.00 17.71           N  
ATOM    899  CA  LYS A  63      13.480  20.675   6.926  1.00 19.68           C  
ATOM    900  C   LYS A  63      13.599  21.614   5.709  1.00 20.11           C  
ATOM    901  O   LYS A  63      14.342  22.592   5.758  1.00 19.12           O  
ATOM    902  CB  LYS A  63      14.225  19.343   6.685  1.00 20.82           C  
ATOM    903  CG  LYS A  63      15.741  19.495   6.449  1.00 22.95           C  
ATOM    904  CD  LYS A  63      16.457  18.148   6.270  1.00 25.20           C  
ATOM    905  CE  LYS A  63      17.956  18.320   5.953  1.00 26.76           C  
ATOM    906  NZ  LYS A  63      18.641  17.030   5.764  1.00 29.58           N1+
ATOM    907  H   LYS A  63      11.771  19.437   7.193  1.00  0.00           H  
ATOM    908  HA  LYS A  63      13.935  21.166   7.787  1.00  0.00           H  
ATOM    909  HB2 LYS A  63      14.081  18.700   7.554  1.00  0.00           H  
ATOM    910  HB3 LYS A  63      13.778  18.817   5.840  1.00  0.00           H  
ATOM    911  HG2 LYS A  63      15.920  20.106   5.563  1.00  0.00           H  
ATOM    912  HG3 LYS A  63      16.186  20.037   7.286  1.00  0.00           H  
ATOM    913  HD2 LYS A  63      16.335  17.550   7.174  1.00  0.00           H  
ATOM    914  HD3 LYS A  63      15.977  17.592   5.463  1.00  0.00           H  
ATOM    915  HE2 LYS A  63      18.081  18.917   5.048  1.00  0.00           H  
ATOM    916  HE3 LYS A  63      18.449  18.867   6.758  1.00  0.00           H  
ATOM    917  HZ1 LYS A  63      19.612  17.190   5.558  1.00  0.00           H  
ATOM    918  HZ2 LYS A  63      18.588  16.467   6.594  1.00  0.00           H  
ATOM    919  HZ3 LYS A  63      18.242  16.520   4.997  1.00  0.00           H  
ATOM    920  N   LYS A  64      12.844  21.356   4.633  1.00 21.76           N  
ATOM    921  CA  LYS A  64      12.866  22.172   3.421  1.00 22.71           C  
ATOM    922  C   LYS A  64      12.235  23.560   3.658  1.00 22.18           C  
ATOM    923  O   LYS A  64      12.677  24.542   3.060  1.00 22.35           O  
ATOM    924  CB  LYS A  64      12.134  21.414   2.289  1.00 25.92           C  
ATOM    925  CG  LYS A  64      12.286  22.009   0.870  1.00 30.73           C  
ATOM    926  CD  LYS A  64      13.738  22.253   0.405  1.00 34.09           C  
ATOM    927  CE  LYS A  64      14.599  20.978   0.297  1.00 37.01           C  
ATOM    928  NZ  LYS A  64      16.021  21.294   0.098  1.00 38.97           N1+
ATOM    929  H   LYS A  64      12.256  20.526   4.635  1.00  0.00           H  
ATOM    930  HA  LYS A  64      13.913  22.307   3.152  1.00  0.00           H  
ATOM    931  HB2 LYS A  64      12.495  20.386   2.261  1.00  0.00           H  
ATOM    932  HB3 LYS A  64      11.072  21.335   2.528  1.00  0.00           H  
ATOM    933  HG2 LYS A  64      11.789  21.349   0.158  1.00  0.00           H  
ATOM    934  HG3 LYS A  64      11.736  22.948   0.820  1.00  0.00           H  
ATOM    935  HD2 LYS A  64      13.711  22.736  -0.572  1.00  0.00           H  
ATOM    936  HD3 LYS A  64      14.219  22.976   1.065  1.00  0.00           H  
ATOM    937  HE2 LYS A  64      14.526  20.380   1.205  1.00  0.00           H  
ATOM    938  HE3 LYS A  64      14.244  20.353  -0.524  1.00  0.00           H  
ATOM    939  HZ1 LYS A  64      16.552  20.455  -0.046  1.00  0.00           H  
ATOM    940  HZ2 LYS A  64      16.164  21.910  -0.681  1.00  0.00           H  
ATOM    941  HZ3 LYS A  64      16.391  21.744   0.956  1.00  0.00           H  
ATOM    942  N   MET A  65      11.243  23.665   4.553  1.00 20.78           N  
ATOM    943  CA  MET A  65      10.589  24.917   4.929  1.00 19.65           C  
ATOM    944  C   MET A  65      11.553  25.857   5.680  1.00 19.81           C  
ATOM    945  O   MET A  65      11.592  27.044   5.358  1.00 20.15           O  
ATOM    946  CB  MET A  65       9.330  24.609   5.770  1.00 19.81           C  
ATOM    947  CG  MET A  65       8.419  25.826   6.002  1.00 20.51           C  
ATOM    948  SD  MET A  65       6.745  25.393   6.555  1.00 20.42           S  
ATOM    949  CE  MET A  65       6.055  27.052   6.813  1.00 20.17           C  
ATOM    950  H   MET A  65      10.886  22.805   4.961  1.00  0.00           H  
ATOM    951  HA  MET A  65      10.277  25.414   4.008  1.00  0.00           H  
ATOM    952  HB2 MET A  65       8.742  23.861   5.238  1.00  0.00           H  
ATOM    953  HB3 MET A  65       9.596  24.160   6.727  1.00  0.00           H  
ATOM    954  HG2 MET A  65       8.872  26.488   6.740  1.00  0.00           H  
ATOM    955  HG3 MET A  65       8.323  26.402   5.081  1.00  0.00           H  
ATOM    956  HE1 MET A  65       4.994  26.988   7.052  1.00  0.00           H  
ATOM    957  HE2 MET A  65       6.554  27.553   7.642  1.00  0.00           H  
ATOM    958  HE3 MET A  65       6.170  27.664   5.919  1.00  0.00           H  
ATOM    959  N   VAL A  66      12.368  25.352   6.620  1.00 19.45           N  
ATOM    960  CA  VAL A  66      13.365  26.163   7.334  1.00 19.40           C  
ATOM    961  C   VAL A  66      14.615  26.459   6.470  1.00 19.95           C  
ATOM    962  O   VAL A  66      15.293  27.453   6.721  1.00 18.59           O  
ATOM    963  CB  VAL A  66      13.758  25.508   8.688  1.00 18.99           C  
ATOM    964  CG1 VAL A  66      12.568  25.477   9.664  1.00 19.63           C  
ATOM    965  CG2 VAL A  66      14.395  24.114   8.573  1.00 18.40           C  
ATOM    966  H   VAL A  66      12.285  24.371   6.866  1.00  0.00           H  
ATOM    967  HA  VAL A  66      12.916  27.131   7.566  1.00  0.00           H  
ATOM    968  HB  VAL A  66      14.509  26.153   9.147  1.00  0.00           H  
ATOM    969 HG11 VAL A  66      12.872  25.110  10.644  1.00  0.00           H  
ATOM    970 HG12 VAL A  66      12.149  26.474   9.807  1.00  0.00           H  
ATOM    971 HG13 VAL A  66      11.767  24.830   9.304  1.00  0.00           H  
ATOM    972 HG21 VAL A  66      14.651  23.715   9.553  1.00  0.00           H  
ATOM    973 HG22 VAL A  66      13.710  23.410   8.120  1.00  0.00           H  
ATOM    974 HG23 VAL A  66      15.306  24.125   7.974  1.00  0.00           H  
ATOM    975  N   GLU A  67      14.898  25.665   5.423  1.00 20.71           N  
ATOM    976  CA  GLU A  67      15.952  25.951   4.440  1.00 23.35           C  
ATOM    977  C   GLU A  67      15.521  27.090   3.491  1.00 24.67           C  
ATOM    978  O   GLU A  67      16.355  27.897   3.081  1.00 25.04           O  
ATOM    979  CB  GLU A  67      16.230  24.696   3.585  1.00 24.50           C  
ATOM    980  CG  GLU A  67      17.138  23.659   4.278  1.00 26.60           C  
ATOM    981  CD  GLU A  67      17.399  22.412   3.433  1.00 27.59           C  
ATOM    982  OE1 GLU A  67      16.895  22.326   2.292  1.00 29.21           O  
ATOM    983  OE2 GLU A  67      18.140  21.531   3.910  1.00 28.02           O1-
ATOM    984  H   GLU A  67      14.359  24.815   5.311  1.00  0.00           H  
ATOM    985  HA  GLU A  67      16.867  26.260   4.951  1.00  0.00           H  
ATOM    986  HB2 GLU A  67      15.294  24.232   3.277  1.00  0.00           H  
ATOM    987  HB3 GLU A  67      16.727  24.989   2.657  1.00  0.00           H  
ATOM    988  HG2 GLU A  67      18.098  24.118   4.515  1.00  0.00           H  
ATOM    989  HG3 GLU A  67      16.705  23.353   5.230  1.00  0.00           H  
ATOM    990  N   ASN A  68      14.227  27.171   3.153  1.00 25.40           N  
ATOM    991  CA  ASN A  68      13.642  28.214   2.299  1.00 26.75           C  
ATOM    992  C   ASN A  68      13.313  29.502   3.074  1.00 25.44           C  
ATOM    993  O   ASN A  68      13.020  30.524   2.454  1.00 25.66           O  
ATOM    994  CB  ASN A  68      12.331  27.693   1.656  1.00 29.42           C  
ATOM    995  CG  ASN A  68      12.586  26.902   0.375  1.00 31.93           C  
ATOM    996  OD1 ASN A  68      12.686  27.475  -0.707  1.00 34.33           O  
ATOM    997  ND2 ASN A  68      12.685  25.584   0.469  1.00 31.98           N  
ATOM    998  H   ASN A  68      13.611  26.445   3.500  1.00  0.00           H  
ATOM    999  HA  ASN A  68      14.349  28.490   1.513  1.00  0.00           H  
ATOM   1000  HB2 ASN A  68      11.751  27.103   2.366  1.00  0.00           H  
ATOM   1001  HB3 ASN A  68      11.680  28.522   1.372  1.00  0.00           H  
ATOM   1002 HD22 ASN A  68      12.842  25.025  -0.356  1.00  0.00           H  
ATOM   1003 HD21 ASN A  68      12.639  25.137   1.386  1.00  0.00           H  
ATOM   1004  N   ALA A  69      13.366  29.472   4.411  1.00 24.34           N  
ATOM   1005  CA  ALA A  69      13.099  30.610   5.283  1.00 23.19           C  
ATOM   1006  C   ALA A  69      14.288  31.583   5.266  1.00 23.29           C  
ATOM   1007  O   ALA A  69      15.449  31.170   5.323  1.00 24.65           O  
ATOM   1008  CB  ALA A  69      12.920  30.102   6.721  1.00 22.96           C  
ATOM   1009  H   ALA A  69      13.635  28.601   4.844  1.00  0.00           H  
ATOM   1010  HA  ALA A  69      12.186  31.110   4.954  1.00  0.00           H  
ATOM   1011  HB1 ALA A  69      12.600  30.914   7.376  1.00  0.00           H  
ATOM   1012  HB2 ALA A  69      12.167  29.319   6.779  1.00  0.00           H  
ATOM   1013  HB3 ALA A  69      13.846  29.695   7.128  1.00  0.00           H  
ATOM   1014  N   LYS A  70      13.984  32.878   5.212  1.00 22.32           N  
ATOM   1015  CA  LYS A  70      14.908  33.990   5.382  1.00 22.27           C  
ATOM   1016  C   LYS A  70      14.755  34.554   6.807  1.00 21.47           C  
ATOM   1017  O   LYS A  70      15.736  35.028   7.383  1.00 21.70           O  
ATOM   1018  CB  LYS A  70      14.538  35.096   4.369  1.00 22.83           C  
ATOM   1019  CG  LYS A  70      14.769  34.664   2.906  1.00 25.06           C  
ATOM   1020  CD  LYS A  70      14.475  35.763   1.868  1.00 26.69           C  
ATOM   1021  CE  LYS A  70      13.072  35.701   1.230  1.00 27.58           C  
ATOM   1022  NZ  LYS A  70      11.991  36.089   2.150  1.00 29.94           N1+
ATOM   1023  H   LYS A  70      12.983  33.119   5.258  1.00  0.00           H  
ATOM   1024  HA  LYS A  70      15.943  33.678   5.232  1.00  0.00           H  
ATOM   1025  HB2 LYS A  70      13.503  35.404   4.514  1.00  0.00           H  
ATOM   1026  HB3 LYS A  70      15.145  35.980   4.572  1.00  0.00           H  
ATOM   1027  HG2 LYS A  70      15.816  34.372   2.808  1.00  0.00           H  
ATOM   1028  HG3 LYS A  70      14.195  33.766   2.672  1.00  0.00           H  
ATOM   1029  HD2 LYS A  70      14.676  36.754   2.276  1.00  0.00           H  
ATOM   1030  HD3 LYS A  70      15.192  35.642   1.054  1.00  0.00           H  
ATOM   1031  HE2 LYS A  70      13.043  36.385   0.380  1.00  0.00           H  
ATOM   1032  HE3 LYS A  70      12.868  34.707   0.830  1.00  0.00           H  
ATOM   1033  HZ1 LYS A  70      11.148  36.244   1.628  1.00  0.00           H  
ATOM   1034  HZ2 LYS A  70      11.765  35.338   2.826  1.00  0.00           H  
ATOM   1035  HZ3 LYS A  70      12.214  36.928   2.652  1.00  0.00           H  
ATOM   1036  N   LYS A  71      13.547  34.487   7.384  1.00 19.99           N  
ATOM   1037  CA  LYS A  71      13.207  34.909   8.735  1.00 19.28           C  
ATOM   1038  C   LYS A  71      12.359  33.812   9.391  1.00 17.85           C  
ATOM   1039  O   LYS A  71      11.143  33.760   9.197  1.00 18.87           O  
ATOM   1040  CB  LYS A  71      12.500  36.284   8.710  1.00 20.31           C  
ATOM   1041  CG  LYS A  71      13.408  37.454   8.286  1.00 22.47           C  
ATOM   1042  CD  LYS A  71      12.700  38.816   8.372  1.00 24.87           C  
ATOM   1043  CE  LYS A  71      13.611  39.985   7.952  1.00 26.79           C  
ATOM   1044  NZ  LYS A  71      12.927  41.286   8.043  1.00 27.93           N1+
ATOM   1045  H   LYS A  71      12.772  34.096   6.831  1.00  0.00           H  
ATOM   1046  HA  LYS A  71      14.114  35.012   9.335  1.00  0.00           H  
ATOM   1047  HB2 LYS A  71      11.629  36.237   8.055  1.00  0.00           H  
ATOM   1048  HB3 LYS A  71      12.110  36.491   9.708  1.00  0.00           H  
ATOM   1049  HG2 LYS A  71      14.299  37.466   8.915  1.00  0.00           H  
ATOM   1050  HG3 LYS A  71      13.756  37.296   7.264  1.00  0.00           H  
ATOM   1051  HD2 LYS A  71      11.811  38.799   7.740  1.00  0.00           H  
ATOM   1052  HD3 LYS A  71      12.350  38.974   9.394  1.00  0.00           H  
ATOM   1053  HE2 LYS A  71      14.501  40.013   8.583  1.00  0.00           H  
ATOM   1054  HE3 LYS A  71      13.958  39.841   6.928  1.00  0.00           H  
ATOM   1055  HZ1 LYS A  71      13.553  42.021   7.762  1.00  0.00           H  
ATOM   1056  HZ2 LYS A  71      12.125  41.314   7.439  1.00  0.00           H  
ATOM   1057  HZ3 LYS A  71      12.631  41.473   8.984  1.00  0.00           H  
ATOM   1058  N   ILE A  72      12.992  32.939  10.183  1.00 16.57           N  
ATOM   1059  CA  ILE A  72      12.298  31.999  11.064  1.00 15.69           C  
ATOM   1060  C   ILE A  72      11.929  32.792  12.335  1.00 15.47           C  
ATOM   1061  O   ILE A  72      12.732  33.592  12.824  1.00 15.24           O  
ATOM   1062  CB  ILE A  72      13.215  30.783  11.403  1.00 14.90           C  
ATOM   1063  CG1 ILE A  72      13.677  30.057  10.116  1.00 15.37           C  
ATOM   1064  CG2 ILE A  72      12.529  29.775  12.357  1.00 14.04           C  
ATOM   1065  CD1 ILE A  72      14.728  28.964  10.345  1.00 16.41           C  
ATOM   1066  H   ILE A  72      13.981  33.064  10.341  1.00  0.00           H  
ATOM   1067  HA  ILE A  72      11.406  31.638  10.560  1.00  0.00           H  
ATOM   1068  HB  ILE A  72      14.102  31.159  11.910  1.00  0.00           H  
ATOM   1069 HG12 ILE A  72      12.814  29.628   9.606  1.00  0.00           H  
ATOM   1070 HG13 ILE A  72      14.113  30.773   9.420  1.00  0.00           H  
ATOM   1071 HG21 ILE A  72      13.201  28.969  12.648  1.00  0.00           H  
ATOM   1072 HG22 ILE A  72      12.200  30.236  13.288  1.00  0.00           H  
ATOM   1073 HG23 ILE A  72      11.652  29.323  11.892  1.00  0.00           H  
ATOM   1074 HD11 ILE A  72      15.101  28.588   9.392  1.00  0.00           H  
ATOM   1075 HD12 ILE A  72      15.580  29.350  10.904  1.00  0.00           H  
ATOM   1076 HD13 ILE A  72      14.321  28.112  10.889  1.00  0.00           H  
ATOM   1077  N   GLU A  73      10.716  32.590  12.855  1.00 14.17           N  
ATOM   1078  CA  GLU A  73      10.193  33.220  14.064  1.00 14.41           C  
ATOM   1079  C   GLU A  73       9.453  32.178  14.911  1.00 14.84           C  
ATOM   1080  O   GLU A  73       8.881  31.234  14.364  1.00 14.14           O  
ATOM   1081  CB  GLU A  73       9.332  34.467  13.744  1.00 15.88           C  
ATOM   1082  CG  GLU A  73       9.976  35.480  12.770  1.00 17.84           C  
ATOM   1083  CD  GLU A  73       9.181  36.774  12.631  1.00 20.22           C  
ATOM   1084  OE1 GLU A  73       9.793  37.854  12.752  1.00 21.76           O  
ATOM   1085  OE2 GLU A  73       7.965  36.703  12.369  1.00 21.50           O1-
ATOM   1086  H   GLU A  73      10.127  31.881  12.423  1.00  0.00           H  
ATOM   1087  HA  GLU A  73      11.046  33.546  14.658  1.00  0.00           H  
ATOM   1088  HB2 GLU A  73       8.372  34.152  13.335  1.00  0.00           H  
ATOM   1089  HB3 GLU A  73       9.095  34.975  14.681  1.00  0.00           H  
ATOM   1090  HG2 GLU A  73      10.984  35.721  13.107  1.00  0.00           H  
ATOM   1091  HG3 GLU A  73      10.080  35.038  11.778  1.00  0.00           H  
ATOM   1092  N   VAL A  74       9.448  32.363  16.233  1.00 15.27           N  
ATOM   1093  CA  VAL A  74       8.788  31.518  17.225  1.00 15.48           C  
ATOM   1094  C   VAL A  74       7.858  32.387  18.086  1.00 15.02           C  
ATOM   1095  O   VAL A  74       8.198  33.520  18.432  1.00 15.15           O  
ATOM   1096  CB  VAL A  74       9.834  30.722  18.054  1.00 16.94           C  
ATOM   1097  CG1 VAL A  74      10.606  29.715  17.188  1.00 16.67           C  
ATOM   1098  CG2 VAL A  74      10.826  31.599  18.845  1.00 18.12           C  
ATOM   1099  H   VAL A  74       9.934  33.179  16.602  1.00  0.00           H  
ATOM   1100  HA  VAL A  74       8.154  30.793  16.713  1.00  0.00           H  
ATOM   1101  HB  VAL A  74       9.278  30.136  18.788  1.00  0.00           H  
ATOM   1102 HG11 VAL A  74      11.243  29.084  17.808  1.00  0.00           H  
ATOM   1103 HG12 VAL A  74       9.929  29.061  16.640  1.00  0.00           H  
ATOM   1104 HG13 VAL A  74      11.245  30.213  16.459  1.00  0.00           H  
ATOM   1105 HG21 VAL A  74      11.515  30.981  19.420  1.00  0.00           H  
ATOM   1106 HG22 VAL A  74      11.424  32.229  18.187  1.00  0.00           H  
ATOM   1107 HG23 VAL A  74      10.317  32.248  19.557  1.00  0.00           H  
ATOM   1108  N   GLU A  75       6.682  31.858  18.428  1.00 13.95           N  
ATOM   1109  CA  GLU A  75       5.648  32.504  19.222  1.00 15.00           C  
ATOM   1110  C   GLU A  75       5.136  31.486  20.245  1.00 14.29           C  
ATOM   1111  O   GLU A  75       4.483  30.512  19.871  1.00 12.92           O  
ATOM   1112  CB  GLU A  75       4.574  33.036  18.258  1.00 15.71           C  
ATOM   1113  CG  GLU A  75       3.340  33.709  18.891  1.00 16.71           C  
ATOM   1114  CD  GLU A  75       2.357  34.143  17.810  1.00 17.47           C  
ATOM   1115  OE1 GLU A  75       2.104  35.358  17.667  1.00 20.19           O  
ATOM   1116  OE2 GLU A  75       1.934  33.284  17.012  1.00 17.32           O1-
ATOM   1117  H   GLU A  75       6.432  30.957  18.029  1.00  0.00           H  
ATOM   1118  HA  GLU A  75       6.065  33.353  19.766  1.00  0.00           H  
ATOM   1119  HB2 GLU A  75       5.038  33.727  17.557  1.00  0.00           H  
ATOM   1120  HB3 GLU A  75       4.227  32.192  17.665  1.00  0.00           H  
ATOM   1121  HG2 GLU A  75       2.827  33.027  19.569  1.00  0.00           H  
ATOM   1122  HG3 GLU A  75       3.645  34.574  19.479  1.00  0.00           H  
ATOM   1123  N   PHE A  76       5.446  31.696  21.526  1.00 14.44           N  
ATOM   1124  CA  PHE A  76       4.981  30.873  22.640  1.00 14.44           C  
ATOM   1125  C   PHE A  76       3.567  31.348  23.014  1.00 15.12           C  
ATOM   1126  O   PHE A  76       3.342  32.553  23.146  1.00 15.14           O  
ATOM   1127  CB  PHE A  76       5.895  31.111  23.863  1.00 14.75           C  
ATOM   1128  CG  PHE A  76       7.339  30.667  23.694  1.00 14.98           C  
ATOM   1129  CD1 PHE A  76       8.304  31.559  23.178  1.00 15.64           C  
ATOM   1130  CD2 PHE A  76       7.729  29.364  24.067  1.00 14.77           C  
ATOM   1131  CE1 PHE A  76       9.643  31.148  23.040  1.00 16.09           C  
ATOM   1132  CE2 PHE A  76       9.072  28.958  23.940  1.00 15.64           C  
ATOM   1133  CZ  PHE A  76      10.031  29.853  23.431  1.00 15.82           C  
ATOM   1134  H   PHE A  76       5.963  32.530  21.759  1.00  0.00           H  
ATOM   1135  HA  PHE A  76       4.981  29.816  22.372  1.00  0.00           H  
ATOM   1136  HB2 PHE A  76       5.887  32.164  24.149  1.00  0.00           H  
ATOM   1137  HB3 PHE A  76       5.482  30.577  24.720  1.00  0.00           H  
ATOM   1138  HD1 PHE A  76       8.026  32.562  22.887  1.00  0.00           H  
ATOM   1139  HD2 PHE A  76       7.002  28.668  24.459  1.00  0.00           H  
ATOM   1140  HE1 PHE A  76      10.375  31.831  22.638  1.00  0.00           H  
ATOM   1141  HE2 PHE A  76       9.362  27.960  24.236  1.00  0.00           H  
ATOM   1142  HZ  PHE A  76      11.063  29.547  23.331  1.00  0.00           H  
ATOM   1143  N   ASP A  77       2.626  30.414  23.187  1.00 15.35           N  
ATOM   1144  CA  ASP A  77       1.248  30.688  23.617  1.00 16.90           C  
ATOM   1145  C   ASP A  77       1.189  30.848  25.157  1.00 17.55           C  
ATOM   1146  O   ASP A  77       2.185  30.650  25.857  1.00 17.29           O  
ATOM   1147  CB  ASP A  77       0.335  29.552  23.089  1.00 16.34           C  
ATOM   1148  CG  ASP A  77      -1.157  29.878  23.004  1.00 16.78           C  
ATOM   1149  OD1 ASP A  77      -1.616  30.886  23.576  1.00 16.83           O  
ATOM   1150  OD2 ASP A  77      -1.880  29.135  22.309  1.00 17.50           O1-
ATOM   1151  H   ASP A  77       2.898  29.446  23.109  1.00  0.00           H  
ATOM   1152  HA  ASP A  77       0.925  31.626  23.165  1.00  0.00           H  
ATOM   1153  HB2 ASP A  77       0.644  29.311  22.074  1.00  0.00           H  
ATOM   1154  HB3 ASP A  77       0.474  28.637  23.658  1.00  0.00           H  
ATOM   1155  N   LYS A  78       0.047  31.299  25.680  1.00 18.08           N  
ATOM   1156  CA  LYS A  78      -0.142  31.891  27.008  1.00 19.80           C  
ATOM   1157  C   LYS A  78      -0.233  30.896  28.188  1.00 19.15           C  
ATOM   1158  O   LYS A  78      -0.416  31.327  29.328  1.00 19.83           O  
ATOM   1159  CB  LYS A  78      -1.417  32.765  26.950  1.00 21.71           C  
ATOM   1160  CG  LYS A  78      -2.732  32.008  26.655  1.00 25.01           C  
ATOM   1161  CD  LYS A  78      -3.656  32.797  25.717  1.00 28.17           C  
ATOM   1162  CE  LYS A  78      -4.924  32.018  25.330  1.00 29.94           C  
ATOM   1163  NZ  LYS A  78      -5.591  32.619  24.166  1.00 31.42           N1+
ATOM   1164  H   LYS A  78      -0.741  31.331  25.020  1.00  0.00           H  
ATOM   1165  HA  LYS A  78       0.709  32.544  27.209  1.00  0.00           H  
ATOM   1166  HB2 LYS A  78      -1.529  33.325  27.880  1.00  0.00           H  
ATOM   1167  HB3 LYS A  78      -1.254  33.529  26.188  1.00  0.00           H  
ATOM   1168  HG2 LYS A  78      -2.518  31.045  26.190  1.00  0.00           H  
ATOM   1169  HG3 LYS A  78      -3.242  31.774  27.590  1.00  0.00           H  
ATOM   1170  HD2 LYS A  78      -3.927  33.752  26.171  1.00  0.00           H  
ATOM   1171  HD3 LYS A  78      -3.094  33.034  24.812  1.00  0.00           H  
ATOM   1172  HE2 LYS A  78      -4.668  30.997  25.054  1.00  0.00           H  
ATOM   1173  HE3 LYS A  78      -5.614  31.961  26.173  1.00  0.00           H  
ATOM   1174  HZ1 LYS A  78      -6.450  32.137  23.968  1.00  0.00           H  
ATOM   1175  HZ2 LYS A  78      -5.781  33.594  24.309  1.00  0.00           H  
ATOM   1176  HZ3 LYS A  78      -4.964  32.503  23.368  1.00  0.00           H  
ATOM   1177  N   GLY A  79      -0.095  29.589  27.952  1.00 18.16           N  
ATOM   1178  CA  GLY A  79       0.006  28.542  28.966  1.00 17.84           C  
ATOM   1179  C   GLY A  79       1.473  28.281  29.320  1.00 18.72           C  
ATOM   1180  O   GLY A  79       2.223  29.218  29.604  1.00 19.53           O  
ATOM   1181  H   GLY A  79       0.100  29.296  26.998  1.00  0.00           H  
ATOM   1182  HA2 GLY A  79      -0.528  28.813  29.877  1.00  0.00           H  
ATOM   1183  HA3 GLY A  79      -0.465  27.636  28.584  1.00  0.00           H  
ATOM   1184  N   GLN A  80       1.892  27.009  29.322  1.00 18.60           N  
ATOM   1185  CA  GLN A  80       3.282  26.611  29.540  1.00 20.41           C  
ATOM   1186  C   GLN A  80       4.085  26.868  28.254  1.00 19.21           C  
ATOM   1187  O   GLN A  80       3.632  26.518  27.162  1.00 18.01           O  
ATOM   1188  CB  GLN A  80       3.370  25.100  29.835  1.00 23.58           C  
ATOM   1189  CG  GLN A  80       2.643  24.659  31.121  1.00 28.73           C  
ATOM   1190  CD  GLN A  80       2.886  23.198  31.519  1.00 31.56           C  
ATOM   1191  OE1 GLN A  80       2.275  22.716  32.469  1.00 33.86           O  
ATOM   1192  NE2 GLN A  80       3.754  22.463  30.829  1.00 32.68           N  
ATOM   1193  H   GLN A  80       1.242  26.291  29.035  1.00  0.00           H  
ATOM   1194  HA  GLN A  80       3.707  27.175  30.374  1.00  0.00           H  
ATOM   1195  HB2 GLN A  80       2.996  24.521  28.987  1.00  0.00           H  
ATOM   1196  HB3 GLN A  80       4.427  24.852  29.933  1.00  0.00           H  
ATOM   1197  HG2 GLN A  80       2.962  25.287  31.954  1.00  0.00           H  
ATOM   1198  HG3 GLN A  80       1.569  24.811  31.015  1.00  0.00           H  
ATOM   1199 HE22 GLN A  80       3.912  21.501  31.091  1.00  0.00           H  
ATOM   1200 HE21 GLN A  80       4.299  22.857  30.069  1.00  0.00           H  
ATOM   1201  N   ARG A  81       5.293  27.424  28.381  1.00 18.39           N  
ATOM   1202  CA  ARG A  81       6.201  27.660  27.251  1.00 18.03           C  
ATOM   1203  C   ARG A  81       7.058  26.420  26.913  1.00 17.48           C  
ATOM   1204  O   ARG A  81       7.822  26.463  25.950  1.00 16.57           O  
ATOM   1205  CB  ARG A  81       7.167  28.810  27.625  1.00 20.01           C  
ATOM   1206  CG  ARG A  81       6.468  30.157  27.891  1.00 23.40           C  
ATOM   1207  CD  ARG A  81       7.464  31.299  28.146  1.00 27.38           C  
ATOM   1208  NE  ARG A  81       6.767  32.565  28.448  1.00 32.07           N  
ATOM   1209  CZ  ARG A  81       6.691  33.199  29.626  1.00 34.36           C  
ATOM   1210  NH1 ARG A  81       7.259  32.688  30.723  1.00 35.20           N  
ATOM   1211  NH2 ARG A  81       6.029  34.356  29.697  1.00 35.65           N1+
ATOM   1212  H   ARG A  81       5.640  27.583  29.313  1.00  0.00           H  
ATOM   1213  HA  ARG A  81       5.638  27.929  26.354  1.00  0.00           H  
ATOM   1214  HB2 ARG A  81       7.767  28.523  28.491  1.00  0.00           H  
ATOM   1215  HB3 ARG A  81       7.877  28.949  26.807  1.00  0.00           H  
ATOM   1216  HG2 ARG A  81       5.838  30.401  27.035  1.00  0.00           H  
ATOM   1217  HG3 ARG A  81       5.795  30.058  28.743  1.00  0.00           H  
ATOM   1218  HD2 ARG A  81       8.155  31.026  28.942  1.00  0.00           H  
ATOM   1219  HD3 ARG A  81       8.080  31.445  27.258  1.00  0.00           H  
ATOM   1220  HE  ARG A  81       6.324  32.961  27.624  1.00  0.00           H  
ATOM   1221 HH12 ARG A  81       7.223  33.149  31.624  1.00  0.00           H  
ATOM   1222 HH11 ARG A  81       7.760  31.808  30.679  1.00  0.00           H  
ATOM   1223 HH22 ARG A  81       5.941  34.868  30.563  1.00  0.00           H  
ATOM   1224 HH21 ARG A  81       5.584  34.773  28.888  1.00  0.00           H  
ATOM   1225  N   THR A  82       6.962  25.339  27.690  1.00 16.54           N  
ATOM   1226  CA  THR A  82       7.752  24.117  27.578  1.00 16.21           C  
ATOM   1227  C   THR A  82       6.866  22.891  27.851  1.00 16.19           C  
ATOM   1228  O   THR A  82       5.908  22.974  28.632  1.00 15.88           O  
ATOM   1229  CB  THR A  82       9.022  24.208  28.466  1.00 16.00           C  
ATOM   1230  OG1 THR A  82       8.697  24.669  29.771  1.00 17.44           O  
ATOM   1231  CG2 THR A  82      10.137  25.101  27.901  1.00 16.70           C  
ATOM   1232  H   THR A  82       6.306  25.329  28.455  1.00  0.00           H  
ATOM   1233  HA  THR A  82       8.068  24.025  26.543  1.00  0.00           H  
ATOM   1234  HB  THR A  82       9.431  23.200  28.567  1.00  0.00           H  
ATOM   1235  HG1 THR A  82       9.311  24.281  30.381  1.00  0.00           H  
ATOM   1236 HG21 THR A  82      11.023  25.076  28.536  1.00  0.00           H  
ATOM   1237 HG22 THR A  82      10.442  24.758  26.913  1.00  0.00           H  
ATOM   1238 HG23 THR A  82       9.822  26.141  27.814  1.00  0.00           H  
ATOM   1239  N   ASP A  83       7.174  21.764  27.192  1.00 15.85           N  
ATOM   1240  CA  ASP A  83       6.581  20.453  27.470  1.00 15.55           C  
ATOM   1241  C   ASP A  83       7.317  19.804  28.666  1.00 16.39           C  
ATOM   1242  O   ASP A  83       8.204  20.395  29.284  1.00 16.25           O  
ATOM   1243  CB  ASP A  83       6.605  19.555  26.187  1.00 15.05           C  
ATOM   1244  CG  ASP A  83       7.894  18.833  25.767  1.00 15.34           C  
ATOM   1245  OD1 ASP A  83       8.941  18.992  26.419  1.00 14.09           O  
ATOM   1246  OD2 ASP A  83       7.817  18.068  24.774  1.00 16.11           O1-
ATOM   1247  H   ASP A  83       7.969  21.773  26.560  1.00  0.00           H  
ATOM   1248  HA  ASP A  83       5.540  20.602  27.761  1.00  0.00           H  
ATOM   1249  HB2 ASP A  83       5.857  18.773  26.308  1.00  0.00           H  
ATOM   1250  HB3 ASP A  83       6.258  20.138  25.334  1.00  0.00           H  
ATOM   1251  N   LYS A  84       6.928  18.569  29.004  1.00 16.46           N  
ATOM   1252  CA  LYS A  84       7.442  17.819  30.152  1.00 17.48           C  
ATOM   1253  C   LYS A  84       8.810  17.154  29.898  1.00 17.66           C  
ATOM   1254  O   LYS A  84       9.316  16.489  30.801  1.00 18.57           O  
ATOM   1255  CB  LYS A  84       6.398  16.743  30.553  1.00 17.79           C  
ATOM   1256  CG  LYS A  84       6.066  15.689  29.471  1.00 19.58           C  
ATOM   1257  CD  LYS A  84       5.089  14.603  29.959  1.00 20.96           C  
ATOM   1258  CE  LYS A  84       4.845  13.535  28.874  1.00 23.17           C  
ATOM   1259  NZ  LYS A  84       3.980  12.430  29.329  1.00 25.39           N1+
ATOM   1260  H   LYS A  84       6.303  18.102  28.369  1.00  0.00           H  
ATOM   1261  HA  LYS A  84       7.578  18.505  30.991  1.00  0.00           H  
ATOM   1262  HB2 LYS A  84       6.760  16.235  31.449  1.00  0.00           H  
ATOM   1263  HB3 LYS A  84       5.484  17.250  30.863  1.00  0.00           H  
ATOM   1264  HG2 LYS A  84       5.659  16.181  28.588  1.00  0.00           H  
ATOM   1265  HG3 LYS A  84       6.991  15.207  29.147  1.00  0.00           H  
ATOM   1266  HD2 LYS A  84       5.505  14.138  30.855  1.00  0.00           H  
ATOM   1267  HD3 LYS A  84       4.151  15.072  30.261  1.00  0.00           H  
ATOM   1268  HE2 LYS A  84       4.402  13.990  27.987  1.00  0.00           H  
ATOM   1269  HE3 LYS A  84       5.796  13.107  28.572  1.00  0.00           H  
ATOM   1270  HZ1 LYS A  84       3.081  12.774  29.628  1.00  0.00           H  
ATOM   1271  HZ2 LYS A  84       3.833  11.779  28.565  1.00  0.00           H  
ATOM   1272  HZ3 LYS A  84       4.425  11.940  30.090  1.00  0.00           H  
ATOM   1273  N   TYR A  85       9.390  17.294  28.701  1.00 17.53           N  
ATOM   1274  CA  TYR A  85      10.733  16.821  28.361  1.00 16.59           C  
ATOM   1275  C   TYR A  85      11.699  18.008  28.278  1.00 16.25           C  
ATOM   1276  O   TYR A  85      12.894  17.836  28.503  1.00 17.05           O  
ATOM   1277  CB  TYR A  85      10.669  16.101  26.998  1.00 17.74           C  
ATOM   1278  CG  TYR A  85       9.730  14.920  27.014  1.00 18.91           C  
ATOM   1279  CD1 TYR A  85       8.456  15.011  26.379  1.00 19.25           C  
ATOM   1280  CD2 TYR A  85      10.103  13.729  27.686  1.00 19.12           C  
ATOM   1281  CE1 TYR A  85       7.591  13.903  26.404  1.00 20.31           C  
ATOM   1282  CE2 TYR A  85       9.215  12.641  27.704  1.00 19.52           C  
ATOM   1283  CZ  TYR A  85       7.973  12.719  27.061  1.00 20.34           C  
ATOM   1284  OH  TYR A  85       7.181  11.629  27.001  1.00 21.26           O  
ATOM   1285  H   TYR A  85       8.954  17.886  27.997  1.00  0.00           H  
ATOM   1286  HA  TYR A  85      11.111  16.127  29.112  1.00  0.00           H  
ATOM   1287  HB2 TYR A  85      10.369  16.784  26.200  1.00  0.00           H  
ATOM   1288  HB3 TYR A  85      11.665  15.733  26.723  1.00  0.00           H  
ATOM   1289  HD1 TYR A  85       8.194  15.903  25.831  1.00  0.00           H  
ATOM   1290  HD2 TYR A  85      11.081  13.633  28.141  1.00  0.00           H  
ATOM   1291  HE1 TYR A  85       6.656  13.958  25.864  1.00  0.00           H  
ATOM   1292  HE2 TYR A  85       9.516  11.718  28.175  1.00  0.00           H  
ATOM   1293  HH  TYR A  85       7.564  10.846  26.597  1.00  0.00           H  
ATOM   1294  N   GLY A  86      11.180  19.214  28.022  1.00 16.11           N  
ATOM   1295  CA  GLY A  86      11.914  20.472  28.001  1.00 15.50           C  
ATOM   1296  C   GLY A  86      11.937  21.121  26.618  1.00 14.61           C  
ATOM   1297  O   GLY A  86      12.710  22.056  26.408  1.00 16.31           O  
ATOM   1298  H   GLY A  86      10.210  19.237  27.695  1.00  0.00           H  
ATOM   1299  HA2 GLY A  86      11.428  21.162  28.689  1.00  0.00           H  
ATOM   1300  HA3 GLY A  86      12.940  20.349  28.350  1.00  0.00           H  
ATOM   1301  N   ARG A  87      11.106  20.661  25.673  1.00 13.72           N  
ATOM   1302  CA  ARG A  87      11.026  21.232  24.336  1.00 13.03           C  
ATOM   1303  C   ARG A  87      10.151  22.492  24.412  1.00 13.32           C  
ATOM   1304  O   ARG A  87       9.060  22.461  24.987  1.00 12.86           O  
ATOM   1305  CB  ARG A  87      10.364  20.229  23.371  1.00 12.29           C  
ATOM   1306  CG  ARG A  87      11.079  18.868  23.324  1.00 12.16           C  
ATOM   1307  CD  ARG A  87      10.518  17.935  22.251  1.00 12.63           C  
ATOM   1308  NE  ARG A  87       9.258  17.299  22.669  1.00 12.38           N  
ATOM   1309  CZ  ARG A  87       8.732  16.240  22.053  1.00 11.00           C  
ATOM   1310  NH1 ARG A  87       9.282  15.753  20.937  1.00 12.12           N  
ATOM   1311  NH2 ARG A  87       7.651  15.683  22.573  1.00 10.43           N1+
ATOM   1312  H   ARG A  87      10.405  19.956  25.923  1.00  0.00           H  
ATOM   1313  HA  ARG A  87      12.024  21.480  23.974  1.00  0.00           H  
ATOM   1314  HB2 ARG A  87       9.315  20.078  23.628  1.00  0.00           H  
ATOM   1315  HB3 ARG A  87      10.359  20.659  22.368  1.00  0.00           H  
ATOM   1316  HG2 ARG A  87      12.140  19.018  23.124  1.00  0.00           H  
ATOM   1317  HG3 ARG A  87      11.024  18.374  24.295  1.00  0.00           H  
ATOM   1318  HD2 ARG A  87      10.382  18.446  21.296  1.00  0.00           H  
ATOM   1319  HD3 ARG A  87      11.241  17.133  22.077  1.00  0.00           H  
ATOM   1320  HE  ARG A  87       8.759  17.688  23.509  1.00  0.00           H  
ATOM   1321 HH12 ARG A  87       9.020  14.845  20.434  1.00  0.00           H  
ATOM   1322 HH11 ARG A  87      10.094  16.153  20.507  1.00  0.00           H  
ATOM   1323 HH22 ARG A  87       7.200  14.875  22.110  1.00  0.00           H  
ATOM   1324 HH21 ARG A  87       7.183  16.120  23.359  1.00  0.00           H  
ATOM   1325  N   GLY A  88      10.625  23.604  23.838  1.00 13.28           N  
ATOM   1326  CA  GLY A  88       9.916  24.876  23.772  1.00 11.98           C  
ATOM   1327  C   GLY A  88       8.656  24.760  22.916  1.00 12.72           C  
ATOM   1328  O   GLY A  88       8.753  24.494  21.718  1.00 13.17           O  
ATOM   1329  H   GLY A  88      11.550  23.563  23.414  1.00  0.00           H  
ATOM   1330  HA2 GLY A  88       9.686  25.231  24.776  1.00  0.00           H  
ATOM   1331  HA3 GLY A  88      10.566  25.617  23.310  1.00  0.00           H  
ATOM   1332  N   LEU A  89       7.485  24.939  23.526  1.00 12.49           N  
ATOM   1333  CA  LEU A  89       6.191  24.855  22.869  1.00 12.27           C  
ATOM   1334  C   LEU A  89       5.913  26.212  22.225  1.00 11.41           C  
ATOM   1335  O   LEU A  89       5.767  27.215  22.919  1.00 11.06           O  
ATOM   1336  CB  LEU A  89       5.090  24.566  23.912  1.00 12.67           C  
ATOM   1337  CG  LEU A  89       5.136  23.147  24.516  1.00 12.72           C  
ATOM   1338  CD1 LEU A  89       4.144  23.040  25.684  1.00 12.52           C  
ATOM   1339  CD2 LEU A  89       4.853  22.054  23.471  1.00 12.76           C  
ATOM   1340  H   LEU A  89       7.497  25.276  24.482  1.00  0.00           H  
ATOM   1341  HA  LEU A  89       6.196  24.086  22.103  1.00  0.00           H  
ATOM   1342  HB2 LEU A  89       5.154  25.302  24.715  1.00  0.00           H  
ATOM   1343  HB3 LEU A  89       4.108  24.720  23.461  1.00  0.00           H  
ATOM   1344  HG  LEU A  89       6.136  22.976  24.916  1.00  0.00           H  
ATOM   1345 HD11 LEU A  89       4.231  22.079  26.189  1.00  0.00           H  
ATOM   1346 HD12 LEU A  89       4.319  23.814  26.431  1.00  0.00           H  
ATOM   1347 HD13 LEU A  89       3.113  23.141  25.345  1.00  0.00           H  
ATOM   1348 HD21 LEU A  89       4.793  21.070  23.933  1.00  0.00           H  
ATOM   1349 HD22 LEU A  89       3.908  22.229  22.957  1.00  0.00           H  
ATOM   1350 HD23 LEU A  89       5.641  22.003  22.721  1.00  0.00           H  
ATOM   1351  N   ALA A  90       5.870  26.247  20.896  1.00 11.08           N  
ATOM   1352  CA  ALA A  90       5.657  27.443  20.099  1.00 11.11           C  
ATOM   1353  C   ALA A  90       4.859  27.150  18.827  1.00 10.99           C  
ATOM   1354  O   ALA A  90       4.850  26.029  18.310  1.00 11.52           O  
ATOM   1355  CB  ALA A  90       7.005  28.134  19.822  1.00 10.24           C  
ATOM   1356  H   ALA A  90       6.077  25.392  20.387  1.00  0.00           H  
ATOM   1357  HA  ALA A  90       5.044  28.133  20.679  1.00  0.00           H  
ATOM   1358  HB1 ALA A  90       6.870  29.035  19.225  1.00  0.00           H  
ATOM   1359  HB2 ALA A  90       7.498  28.429  20.749  1.00  0.00           H  
ATOM   1360  HB3 ALA A  90       7.681  27.477  19.273  1.00  0.00           H  
ATOM   1361  N   TYR A  91       4.235  28.200  18.292  1.00 10.96           N  
ATOM   1362  CA  TYR A  91       3.850  28.309  16.893  1.00 10.38           C  
ATOM   1363  C   TYR A  91       5.120  28.819  16.195  1.00 10.21           C  
ATOM   1364  O   TYR A  91       5.672  29.849  16.594  1.00 11.11           O  
ATOM   1365  CB  TYR A  91       2.732  29.361  16.731  1.00 11.43           C  
ATOM   1366  CG  TYR A  91       1.478  29.096  17.548  1.00 12.28           C  
ATOM   1367  CD1 TYR A  91       0.655  27.988  17.260  1.00 12.77           C  
ATOM   1368  CD2 TYR A  91       1.135  29.965  18.606  1.00 13.04           C  
ATOM   1369  CE1 TYR A  91      -0.498  27.747  18.033  1.00 12.98           C  
ATOM   1370  CE2 TYR A  91      -0.019  29.725  19.374  1.00 13.14           C  
ATOM   1371  CZ  TYR A  91      -0.834  28.613  19.092  1.00 13.54           C  
ATOM   1372  OH  TYR A  91      -1.950  28.375  19.837  1.00 13.59           O  
ATOM   1373  H   TYR A  91       4.286  29.080  18.805  1.00  0.00           H  
ATOM   1374  HA  TYR A  91       3.528  27.348  16.500  1.00  0.00           H  
ATOM   1375  HB2 TYR A  91       3.099  30.359  16.974  1.00  0.00           H  
ATOM   1376  HB3 TYR A  91       2.443  29.409  15.681  1.00  0.00           H  
ATOM   1377  HD1 TYR A  91       0.905  27.317  16.450  1.00  0.00           H  
ATOM   1378  HD2 TYR A  91       1.754  30.823  18.830  1.00  0.00           H  
ATOM   1379  HE1 TYR A  91      -1.121  26.893  17.810  1.00  0.00           H  
ATOM   1380  HE2 TYR A  91      -0.275  30.404  20.174  1.00  0.00           H  
ATOM   1381  HH  TYR A  91      -1.867  28.678  20.760  1.00  0.00           H  
ATOM   1382  N   ILE A  92       5.631  28.061  15.225  1.00 10.58           N  
ATOM   1383  CA  ILE A  92       6.887  28.345  14.537  1.00 11.77           C  
ATOM   1384  C   ILE A  92       6.502  28.809  13.126  1.00 12.11           C  
ATOM   1385  O   ILE A  92       5.634  28.212  12.484  1.00 11.70           O  
ATOM   1386  CB  ILE A  92       7.797  27.080  14.533  1.00 12.43           C  
ATOM   1387  CG1 ILE A  92       8.012  26.545  15.976  1.00 13.48           C  
ATOM   1388  CG2 ILE A  92       9.152  27.353  13.840  1.00 13.67           C  
ATOM   1389  CD1 ILE A  92       8.950  25.333  16.100  1.00 16.30           C  
ATOM   1390  H   ILE A  92       5.086  27.277  14.879  1.00  0.00           H  
ATOM   1391  HA  ILE A  92       7.431  29.147  15.038  1.00  0.00           H  
ATOM   1392  HB  ILE A  92       7.292  26.301  13.959  1.00  0.00           H  
ATOM   1393 HG12 ILE A  92       8.381  27.344  16.620  1.00  0.00           H  
ATOM   1394 HG13 ILE A  92       7.052  26.254  16.402  1.00  0.00           H  
ATOM   1395 HG21 ILE A  92       9.762  26.453  13.777  1.00  0.00           H  
ATOM   1396 HG22 ILE A  92       9.025  27.704  12.816  1.00  0.00           H  
ATOM   1397 HG23 ILE A  92       9.727  28.109  14.375  1.00  0.00           H  
ATOM   1398 HD11 ILE A  92       8.845  24.871  17.081  1.00  0.00           H  
ATOM   1399 HD12 ILE A  92       8.731  24.570  15.354  1.00  0.00           H  
ATOM   1400 HD13 ILE A  92       9.994  25.620  15.985  1.00  0.00           H  
ATOM   1401  N   TYR A  93       7.126  29.891  12.661  1.00 12.17           N  
ATOM   1402  CA  TYR A  93       6.890  30.528  11.374  1.00 12.37           C  
ATOM   1403  C   TYR A  93       8.178  30.503  10.551  1.00 13.53           C  
ATOM   1404  O   TYR A  93       9.262  30.694  11.103  1.00 14.45           O  
ATOM   1405  CB  TYR A  93       6.477  31.997  11.587  1.00 11.85           C  
ATOM   1406  CG  TYR A  93       5.191  32.214  12.363  1.00 12.17           C  
ATOM   1407  CD1 TYR A  93       3.960  32.336  11.687  1.00 11.87           C  
ATOM   1408  CD2 TYR A  93       5.230  32.327  13.768  1.00 12.24           C  
ATOM   1409  CE1 TYR A  93       2.779  32.598  12.408  1.00 12.51           C  
ATOM   1410  CE2 TYR A  93       4.048  32.579  14.486  1.00 12.64           C  
ATOM   1411  CZ  TYR A  93       2.825  32.728  13.809  1.00 13.74           C  
ATOM   1412  OH  TYR A  93       1.689  33.029  14.500  1.00 15.30           O  
ATOM   1413  H   TYR A  93       7.846  30.317  13.245  1.00  0.00           H  
ATOM   1414  HA  TYR A  93       6.111  30.003  10.831  1.00  0.00           H  
ATOM   1415  HB2 TYR A  93       7.279  32.538  12.091  1.00  0.00           H  
ATOM   1416  HB3 TYR A  93       6.367  32.484  10.617  1.00  0.00           H  
ATOM   1417  HD1 TYR A  93       3.913  32.247  10.612  1.00  0.00           H  
ATOM   1418  HD2 TYR A  93       6.165  32.229  14.301  1.00  0.00           H  
ATOM   1419  HE1 TYR A  93       1.842  32.709  11.881  1.00  0.00           H  
ATOM   1420  HE2 TYR A  93       4.091  32.677  15.558  1.00  0.00           H  
ATOM   1421  HH  TYR A  93       1.787  32.992  15.478  1.00  0.00           H  
ATOM   1422  N   ALA A  94       8.046  30.341   9.232  1.00 14.75           N  
ATOM   1423  CA  ALA A  94       9.069  30.585   8.224  1.00 16.09           C  
ATOM   1424  C   ALA A  94       8.530  31.706   7.326  1.00 16.15           C  
ATOM   1425  O   ALA A  94       7.594  31.483   6.556  1.00 15.35           O  
ATOM   1426  CB  ALA A  94       9.279  29.296   7.412  1.00 16.30           C  
ATOM   1427  H   ALA A  94       7.101  30.195   8.875  1.00  0.00           H  
ATOM   1428  HA  ALA A  94      10.017  30.894   8.668  1.00  0.00           H  
ATOM   1429  HB1 ALA A  94       9.944  29.469   6.567  1.00  0.00           H  
ATOM   1430  HB2 ALA A  94       9.717  28.510   8.027  1.00  0.00           H  
ATOM   1431  HB3 ALA A  94       8.342  28.922   7.003  1.00  0.00           H  
ATOM   1432  N   ASP A  95       9.050  32.929   7.478  1.00 16.39           N  
ATOM   1433  CA  ASP A  95       8.756  34.126   6.669  1.00 17.83           C  
ATOM   1434  C   ASP A  95       7.303  34.616   6.841  1.00 17.62           C  
ATOM   1435  O   ASP A  95       6.743  35.277   5.966  1.00 17.02           O  
ATOM   1436  CB  ASP A  95       9.185  33.997   5.177  1.00 18.64           C  
ATOM   1437  CG  ASP A  95      10.689  33.948   4.923  1.00 20.40           C  
ATOM   1438  OD1 ASP A  95      11.097  34.320   3.803  1.00 22.09           O  
ATOM   1439  OD2 ASP A  95      11.470  33.575   5.821  1.00 21.26           O1-
ATOM   1440  H   ASP A  95       9.818  33.045   8.139  1.00  0.00           H  
ATOM   1441  HA  ASP A  95       9.364  34.922   7.102  1.00  0.00           H  
ATOM   1442  HB2 ASP A  95       8.727  33.118   4.723  1.00  0.00           H  
ATOM   1443  HB3 ASP A  95       8.810  34.850   4.611  1.00  0.00           H  
ATOM   1444  N   GLY A  96       6.681  34.278   7.975  1.00 17.32           N  
ATOM   1445  CA  GLY A  96       5.300  34.598   8.327  1.00 17.79           C  
ATOM   1446  C   GLY A  96       4.292  33.498   7.966  1.00 17.67           C  
ATOM   1447  O   GLY A  96       3.125  33.613   8.336  1.00 19.46           O  
ATOM   1448  H   GLY A  96       7.223  33.745   8.639  1.00  0.00           H  
ATOM   1449  HA2 GLY A  96       5.252  34.764   9.404  1.00  0.00           H  
ATOM   1450  HA3 GLY A  96       4.984  35.533   7.861  1.00  0.00           H  
ATOM   1451  N   LYS A  97       4.716  32.419   7.289  1.00 16.97           N  
ATOM   1452  CA  LYS A  97       3.909  31.222   7.058  1.00 17.35           C  
ATOM   1453  C   LYS A  97       4.177  30.279   8.243  1.00 15.56           C  
ATOM   1454  O   LYS A  97       5.333  29.950   8.518  1.00 14.86           O  
ATOM   1455  CB  LYS A  97       4.374  30.555   5.742  1.00 20.57           C  
ATOM   1456  CG  LYS A  97       3.461  29.403   5.271  1.00 25.13           C  
ATOM   1457  CD  LYS A  97       3.888  28.772   3.932  1.00 27.69           C  
ATOM   1458  CE  LYS A  97       3.587  29.656   2.703  1.00 30.06           C  
ATOM   1459  NZ  LYS A  97       3.946  28.994   1.436  1.00 33.04           N1+
ATOM   1460  H   LYS A  97       5.699  32.359   7.045  1.00  0.00           H  
ATOM   1461  HA  LYS A  97       2.848  31.473   6.989  1.00  0.00           H  
ATOM   1462  HB2 LYS A  97       4.404  31.320   4.966  1.00  0.00           H  
ATOM   1463  HB3 LYS A  97       5.397  30.190   5.838  1.00  0.00           H  
ATOM   1464  HG2 LYS A  97       3.454  28.619   6.029  1.00  0.00           H  
ATOM   1465  HG3 LYS A  97       2.429  29.749   5.199  1.00  0.00           H  
ATOM   1466  HD2 LYS A  97       4.949  28.521   3.965  1.00  0.00           H  
ATOM   1467  HD3 LYS A  97       3.359  27.825   3.821  1.00  0.00           H  
ATOM   1468  HE2 LYS A  97       2.527  29.911   2.675  1.00  0.00           H  
ATOM   1469  HE3 LYS A  97       4.134  30.597   2.766  1.00  0.00           H  
ATOM   1470  HZ1 LYS A  97       3.733  29.601   0.664  1.00  0.00           H  
ATOM   1471  HZ2 LYS A  97       4.927  28.784   1.403  1.00  0.00           H  
ATOM   1472  HZ3 LYS A  97       3.425  28.144   1.313  1.00  0.00           H  
ATOM   1473  N   MET A  98       3.124  29.876   8.964  1.00 14.36           N  
ATOM   1474  CA  MET A  98       3.200  29.036  10.159  1.00 14.14           C  
ATOM   1475  C   MET A  98       3.444  27.575   9.735  1.00 13.15           C  
ATOM   1476  O   MET A  98       2.691  27.030   8.926  1.00 13.39           O  
ATOM   1477  CB  MET A  98       1.858  29.141  10.918  1.00 14.24           C  
ATOM   1478  CG  MET A  98       1.918  28.588  12.353  1.00 15.17           C  
ATOM   1479  SD  MET A  98       0.300  28.442  13.163  1.00 15.54           S  
ATOM   1480  CE  MET A  98       0.000  30.166  13.640  1.00 15.97           C  
ATOM   1481  H   MET A  98       2.204  30.156   8.654  1.00  0.00           H  
ATOM   1482  HA  MET A  98       3.999  29.397  10.804  1.00  0.00           H  
ATOM   1483  HB2 MET A  98       1.553  30.186  10.974  1.00  0.00           H  
ATOM   1484  HB3 MET A  98       1.070  28.632  10.362  1.00  0.00           H  
ATOM   1485  HG2 MET A  98       2.350  27.589  12.340  1.00  0.00           H  
ATOM   1486  HG3 MET A  98       2.583  29.195  12.971  1.00  0.00           H  
ATOM   1487  HE1 MET A  98      -0.977  30.261  14.113  1.00  0.00           H  
ATOM   1488  HE2 MET A  98       0.753  30.502  14.351  1.00  0.00           H  
ATOM   1489  HE3 MET A  98       0.023  30.824  12.772  1.00  0.00           H  
ATOM   1490  N   VAL A  99       4.476  26.940  10.303  1.00 11.59           N  
ATOM   1491  CA  VAL A  99       4.892  25.556  10.052  1.00 11.98           C  
ATOM   1492  C   VAL A  99       3.790  24.575  10.506  1.00 11.08           C  
ATOM   1493  O   VAL A  99       3.475  23.622   9.793  1.00 10.32           O  
ATOM   1494  CB  VAL A  99       6.246  25.292  10.778  1.00 12.59           C  
ATOM   1495  CG1 VAL A  99       6.762  23.849  10.608  1.00 12.52           C  
ATOM   1496  CG2 VAL A  99       7.359  26.267  10.336  1.00 12.67           C  
ATOM   1497  H   VAL A  99       5.003  27.444  11.017  1.00  0.00           H  
ATOM   1498  HA  VAL A  99       5.031  25.427   8.979  1.00  0.00           H  
ATOM   1499  HB  VAL A  99       6.086  25.449  11.847  1.00  0.00           H  
ATOM   1500 HG11 VAL A  99       7.718  23.711  11.113  1.00  0.00           H  
ATOM   1501 HG12 VAL A  99       6.076  23.116  11.034  1.00  0.00           H  
ATOM   1502 HG13 VAL A  99       6.903  23.597   9.556  1.00  0.00           H  
ATOM   1503 HG21 VAL A  99       8.260  26.123  10.932  1.00  0.00           H  
ATOM   1504 HG22 VAL A  99       7.632  26.109   9.294  1.00  0.00           H  
ATOM   1505 HG23 VAL A  99       7.073  27.313  10.443  1.00  0.00           H  
ATOM   1506  N   ASN A 100       3.163  24.864  11.657  1.00 10.99           N  
ATOM   1507  CA  ASN A 100       2.075  24.110  12.292  1.00 11.43           C  
ATOM   1508  C   ASN A 100       0.889  23.960  11.323  1.00 11.73           C  
ATOM   1509  O   ASN A 100       0.418  22.852  11.075  1.00 11.50           O  
ATOM   1510  CB  ASN A 100       1.579  24.799  13.600  1.00 11.26           C  
ATOM   1511  CG  ASN A 100       2.655  25.286  14.579  1.00 11.15           C  
ATOM   1512  OD1 ASN A 100       3.520  26.084  14.219  1.00 11.55           O  
ATOM   1513  ND2 ASN A 100       2.628  24.847  15.830  1.00 11.22           N  
ATOM   1514  H   ASN A 100       3.532  25.643  12.191  1.00  0.00           H  
ATOM   1515  HA  ASN A 100       2.460  23.119  12.537  1.00  0.00           H  
ATOM   1516  HB2 ASN A 100       0.970  25.669  13.359  1.00  0.00           H  
ATOM   1517  HB3 ASN A 100       0.904  24.117  14.119  1.00  0.00           H  
ATOM   1518 HD22 ASN A 100       3.325  25.183  16.475  1.00  0.00           H  
ATOM   1519 HD21 ASN A 100       1.889  24.233  16.178  1.00  0.00           H  
ATOM   1520  N   GLU A 101       0.444  25.081  10.737  1.00 12.24           N  
ATOM   1521  CA  GLU A 101      -0.680  25.158   9.807  1.00 13.11           C  
ATOM   1522  C   GLU A 101      -0.307  24.553   8.442  1.00 11.33           C  
ATOM   1523  O   GLU A 101      -1.109  23.816   7.868  1.00 10.61           O  
ATOM   1524  CB  GLU A 101      -1.100  26.644   9.690  1.00 14.96           C  
ATOM   1525  CG  GLU A 101      -2.520  26.902   9.128  1.00 17.21           C  
ATOM   1526  CD  GLU A 101      -2.651  26.867   7.606  1.00 19.61           C  
ATOM   1527  OE1 GLU A 101      -3.701  26.392   7.130  1.00 21.16           O  
ATOM   1528  OE2 GLU A 101      -1.744  27.364   6.910  1.00 20.25           O1-
ATOM   1529  H   GLU A 101       0.926  25.939  10.954  1.00  0.00           H  
ATOM   1530  HA  GLU A 101      -1.507  24.579  10.219  1.00  0.00           H  
ATOM   1531  HB2 GLU A 101      -1.079  27.090  10.685  1.00  0.00           H  
ATOM   1532  HB3 GLU A 101      -0.361  27.200   9.111  1.00  0.00           H  
ATOM   1533  HG2 GLU A 101      -3.230  26.205   9.576  1.00  0.00           H  
ATOM   1534  HG3 GLU A 101      -2.843  27.894   9.444  1.00  0.00           H  
ATOM   1535  N   ALA A 102       0.919  24.802   7.954  1.00 11.48           N  
ATOM   1536  CA  ALA A 102       1.431  24.306   6.677  1.00 11.49           C  
ATOM   1537  C   ALA A 102       1.464  22.769   6.600  1.00 11.86           C  
ATOM   1538  O   ALA A 102       1.062  22.205   5.584  1.00 13.39           O  
ATOM   1539  CB  ALA A 102       2.830  24.889   6.424  1.00 11.63           C  
ATOM   1540  H   ALA A 102       1.520  25.427   8.481  1.00  0.00           H  
ATOM   1541  HA  ALA A 102       0.761  24.666   5.894  1.00  0.00           H  
ATOM   1542  HB1 ALA A 102       3.223  24.560   5.463  1.00  0.00           H  
ATOM   1543  HB2 ALA A 102       2.804  25.978   6.403  1.00  0.00           H  
ATOM   1544  HB3 ALA A 102       3.541  24.584   7.192  1.00  0.00           H  
ATOM   1545  N   LEU A 103       1.873  22.090   7.682  1.00 12.48           N  
ATOM   1546  CA  LEU A 103       1.853  20.630   7.783  1.00 12.38           C  
ATOM   1547  C   LEU A 103       0.414  20.093   7.843  1.00 13.25           C  
ATOM   1548  O   LEU A 103       0.079  19.150   7.127  1.00 15.34           O  
ATOM   1549  CB  LEU A 103       2.578  20.184   9.067  1.00 11.72           C  
ATOM   1550  CG  LEU A 103       4.111  20.287   9.013  1.00 10.82           C  
ATOM   1551  CD1 LEU A 103       4.674  20.406  10.433  1.00 10.75           C  
ATOM   1552  CD2 LEU A 103       4.728  19.082   8.282  1.00 11.12           C  
ATOM   1553  H   LEU A 103       2.224  22.620   8.474  1.00  0.00           H  
ATOM   1554  HA  LEU A 103       2.346  20.201   6.908  1.00  0.00           H  
ATOM   1555  HB2 LEU A 103       2.192  20.767   9.906  1.00  0.00           H  
ATOM   1556  HB3 LEU A 103       2.321  19.148   9.292  1.00  0.00           H  
ATOM   1557  HG  LEU A 103       4.388  21.197   8.480  1.00  0.00           H  
ATOM   1558 HD11 LEU A 103       5.751  20.555  10.419  1.00  0.00           H  
ATOM   1559 HD12 LEU A 103       4.242  21.262  10.950  1.00  0.00           H  
ATOM   1560 HD13 LEU A 103       4.466  19.518  11.030  1.00  0.00           H  
ATOM   1561 HD21 LEU A 103       5.817  19.145   8.264  1.00  0.00           H  
ATOM   1562 HD22 LEU A 103       4.465  18.143   8.769  1.00  0.00           H  
ATOM   1563 HD23 LEU A 103       4.392  19.026   7.247  1.00  0.00           H  
ATOM   1564  N   VAL A 104      -0.436  20.696   8.685  1.00 14.17           N  
ATOM   1565  CA  VAL A 104      -1.843  20.341   8.869  1.00 14.04           C  
ATOM   1566  C   VAL A 104      -2.648  20.478   7.559  1.00 14.82           C  
ATOM   1567  O   VAL A 104      -3.394  19.566   7.205  1.00 15.68           O  
ATOM   1568  CB  VAL A 104      -2.418  21.171  10.051  1.00 14.43           C  
ATOM   1569  CG1 VAL A 104      -3.949  21.211  10.119  1.00 14.36           C  
ATOM   1570  CG2 VAL A 104      -1.889  20.647  11.396  1.00 12.69           C  
ATOM   1571  H   VAL A 104      -0.081  21.465   9.240  1.00  0.00           H  
ATOM   1572  HA  VAL A 104      -1.881  19.285   9.141  1.00  0.00           H  
ATOM   1573  HB  VAL A 104      -2.087  22.205   9.942  1.00  0.00           H  
ATOM   1574 HG11 VAL A 104      -4.289  21.695  11.033  1.00  0.00           H  
ATOM   1575 HG12 VAL A 104      -4.381  21.765   9.286  1.00  0.00           H  
ATOM   1576 HG13 VAL A 104      -4.353  20.200  10.103  1.00  0.00           H  
ATOM   1577 HG21 VAL A 104      -2.227  21.282  12.215  1.00  0.00           H  
ATOM   1578 HG22 VAL A 104      -2.237  19.633  11.597  1.00  0.00           H  
ATOM   1579 HG23 VAL A 104      -0.801  20.632  11.428  1.00  0.00           H  
ATOM   1580  N   ARG A 105      -2.461  21.576   6.811  1.00 14.39           N  
ATOM   1581  CA  ARG A 105      -3.159  21.850   5.554  1.00 15.81           C  
ATOM   1582  C   ARG A 105      -2.763  20.882   4.422  1.00 16.79           C  
ATOM   1583  O   ARG A 105      -3.561  20.663   3.510  1.00 15.96           O  
ATOM   1584  CB  ARG A 105      -2.896  23.318   5.135  1.00 16.93           C  
ATOM   1585  CG  ARG A 105      -3.594  23.792   3.839  1.00 17.21           C  
ATOM   1586  CD  ARG A 105      -5.130  23.715   3.902  1.00 17.96           C  
ATOM   1587  NE  ARG A 105      -5.753  23.866   2.577  1.00 18.25           N  
ATOM   1588  CZ  ARG A 105      -6.143  22.870   1.765  1.00 17.18           C  
ATOM   1589  NH1 ARG A 105      -5.800  21.605   1.999  1.00 16.41           N  
ATOM   1590  NH2 ARG A 105      -6.902  23.142   0.706  1.00 15.39           N1+
ATOM   1591  H   ARG A 105      -1.846  22.303   7.178  1.00  0.00           H  
ATOM   1592  HA  ARG A 105      -4.222  21.710   5.754  1.00  0.00           H  
ATOM   1593  HB2 ARG A 105      -3.196  23.981   5.947  1.00  0.00           H  
ATOM   1594  HB3 ARG A 105      -1.821  23.469   5.019  1.00  0.00           H  
ATOM   1595  HG2 ARG A 105      -3.307  24.829   3.659  1.00  0.00           H  
ATOM   1596  HG3 ARG A 105      -3.221  23.239   2.977  1.00  0.00           H  
ATOM   1597  HD2 ARG A 105      -5.478  22.774   4.325  1.00  0.00           H  
ATOM   1598  HD3 ARG A 105      -5.508  24.495   4.564  1.00  0.00           H  
ATOM   1599  HE  ARG A 105      -5.965  24.824   2.321  1.00  0.00           H  
ATOM   1600 HH12 ARG A 105      -6.166  20.852   1.362  1.00  0.00           H  
ATOM   1601 HH11 ARG A 105      -5.079  21.321   2.660  1.00  0.00           H  
ATOM   1602 HH22 ARG A 105      -7.372  22.365   0.196  1.00  0.00           H  
ATOM   1603 HH21 ARG A 105      -7.166  24.074   0.425  1.00  0.00           H  
ATOM   1604  N   GLN A 106      -1.561  20.298   4.488  1.00 16.85           N  
ATOM   1605  CA  GLN A 106      -1.070  19.269   3.573  1.00 17.92           C  
ATOM   1606  C   GLN A 106      -1.372  17.851   4.099  1.00 17.62           C  
ATOM   1607  O   GLN A 106      -1.056  16.873   3.423  1.00 18.70           O  
ATOM   1608  CB  GLN A 106       0.466  19.420   3.456  1.00 18.45           C  
ATOM   1609  CG  GLN A 106       0.919  20.676   2.681  1.00 20.82           C  
ATOM   1610  CD  GLN A 106       0.550  20.660   1.195  1.00 21.93           C  
ATOM   1611  OE1 GLN A 106       0.454  19.606   0.571  1.00 21.83           O  
ATOM   1612  NE2 GLN A 106       0.329  21.828   0.608  1.00 22.57           N  
ATOM   1613  H   GLN A 106      -0.964  20.546   5.267  1.00  0.00           H  
ATOM   1614  HA  GLN A 106      -1.538  19.364   2.592  1.00  0.00           H  
ATOM   1615  HB2 GLN A 106       0.911  19.437   4.452  1.00  0.00           H  
ATOM   1616  HB3 GLN A 106       0.898  18.546   2.966  1.00  0.00           H  
ATOM   1617  HG2 GLN A 106       0.503  21.569   3.145  1.00  0.00           H  
ATOM   1618  HG3 GLN A 106       2.002  20.768   2.756  1.00  0.00           H  
ATOM   1619 HE22 GLN A 106       0.080  21.866  -0.370  1.00  0.00           H  
ATOM   1620 HE21 GLN A 106       0.414  22.691   1.127  1.00  0.00           H  
ATOM   1621  N   GLY A 107      -1.962  17.709   5.293  1.00 17.35           N  
ATOM   1622  CA  GLY A 107      -2.266  16.428   5.925  1.00 16.54           C  
ATOM   1623  C   GLY A 107      -1.027  15.663   6.414  1.00 17.07           C  
ATOM   1624  O   GLY A 107      -1.079  14.443   6.548  1.00 17.71           O  
ATOM   1625  H   GLY A 107      -2.219  18.547   5.802  1.00  0.00           H  
ATOM   1626  HA2 GLY A 107      -2.912  16.614   6.783  1.00  0.00           H  
ATOM   1627  HA3 GLY A 107      -2.832  15.801   5.236  1.00  0.00           H  
ATOM   1628  N   LEU A 108       0.094  16.359   6.640  1.00 16.36           N  
ATOM   1629  CA  LEU A 108       1.361  15.810   7.133  1.00 16.43           C  
ATOM   1630  C   LEU A 108       1.444  15.885   8.669  1.00 16.55           C  
ATOM   1631  O   LEU A 108       2.366  15.327   9.265  1.00 17.97           O  
ATOM   1632  CB  LEU A 108       2.522  16.654   6.557  1.00 15.02           C  
ATOM   1633  CG  LEU A 108       2.764  16.464   5.046  1.00 14.84           C  
ATOM   1634  CD1 LEU A 108       3.661  17.585   4.503  1.00 15.32           C  
ATOM   1635  CD2 LEU A 108       3.386  15.091   4.735  1.00 14.46           C  
ATOM   1636  H   LEU A 108       0.043  17.371   6.539  1.00  0.00           H  
ATOM   1637  HA  LEU A 108       1.469  14.763   6.846  1.00  0.00           H  
ATOM   1638  HB2 LEU A 108       2.329  17.706   6.768  1.00  0.00           H  
ATOM   1639  HB3 LEU A 108       3.451  16.426   7.081  1.00  0.00           H  
ATOM   1640  HG  LEU A 108       1.808  16.535   4.525  1.00  0.00           H  
ATOM   1641 HD11 LEU A 108       3.809  17.490   3.427  1.00  0.00           H  
ATOM   1642 HD12 LEU A 108       3.231  18.570   4.685  1.00  0.00           H  
ATOM   1643 HD13 LEU A 108       4.643  17.564   4.976  1.00  0.00           H  
ATOM   1644 HD21 LEU A 108       3.584  14.983   3.668  1.00  0.00           H  
ATOM   1645 HD22 LEU A 108       4.331  14.953   5.259  1.00  0.00           H  
ATOM   1646 HD23 LEU A 108       2.729  14.271   5.021  1.00  0.00           H  
ATOM   1647  N   ALA A 109       0.474  16.540   9.314  1.00 16.36           N  
ATOM   1648  CA  ALA A 109       0.276  16.584  10.753  1.00 17.06           C  
ATOM   1649  C   ALA A 109      -1.212  16.426  11.061  1.00 18.13           C  
ATOM   1650  O   ALA A 109      -2.066  16.856  10.283  1.00 18.10           O  
ATOM   1651  CB  ALA A 109       0.862  17.870  11.351  1.00 16.98           C  
ATOM   1652  H   ALA A 109      -0.278  16.920   8.755  1.00  0.00           H  
ATOM   1653  HA  ALA A 109       0.790  15.733  11.203  1.00  0.00           H  
ATOM   1654  HB1 ALA A 109       0.690  17.906  12.426  1.00  0.00           H  
ATOM   1655  HB2 ALA A 109       1.935  17.937  11.196  1.00  0.00           H  
ATOM   1656  HB3 ALA A 109       0.405  18.754  10.910  1.00  0.00           H  
ATOM   1657  N   LYS A 110      -1.500  15.830  12.217  1.00 19.23           N  
ATOM   1658  CA  LYS A 110      -2.815  15.779  12.845  1.00 20.48           C  
ATOM   1659  C   LYS A 110      -2.847  16.944  13.850  1.00 20.36           C  
ATOM   1660  O   LYS A 110      -1.808  17.256  14.443  1.00 20.35           O  
ATOM   1661  CB  LYS A 110      -2.909  14.478  13.680  1.00 23.29           C  
ATOM   1662  CG  LYS A 110      -2.569  13.167  12.929  1.00 27.10           C  
ATOM   1663  CD  LYS A 110      -2.159  12.023  13.877  1.00 30.22           C  
ATOM   1664  CE  LYS A 110      -0.745  12.222  14.466  1.00 32.50           C  
ATOM   1665  NZ  LYS A 110      -0.396  11.228  15.492  1.00 33.04           N1+
ATOM   1666  H   LYS A 110      -0.716  15.582  12.812  1.00  0.00           H  
ATOM   1667  HA  LYS A 110      -3.624  15.851  12.117  1.00  0.00           H  
ATOM   1668  HB2 LYS A 110      -2.263  14.575  14.552  1.00  0.00           H  
ATOM   1669  HB3 LYS A 110      -3.916  14.394  14.094  1.00  0.00           H  
ATOM   1670  HG2 LYS A 110      -3.436  12.864  12.342  1.00  0.00           H  
ATOM   1671  HG3 LYS A 110      -1.768  13.309  12.203  1.00  0.00           H  
ATOM   1672  HD2 LYS A 110      -2.898  11.934  14.674  1.00  0.00           H  
ATOM   1673  HD3 LYS A 110      -2.186  11.081  13.328  1.00  0.00           H  
ATOM   1674  HE2 LYS A 110       0.008  12.201  13.676  1.00  0.00           H  
ATOM   1675  HE3 LYS A 110      -0.656  13.198  14.940  1.00  0.00           H  
ATOM   1676  HZ1 LYS A 110       0.425  11.610  15.994  1.00  0.00           H  
ATOM   1677  HZ2 LYS A 110      -1.130  11.117  16.167  1.00  0.00           H  
ATOM   1678  HZ3 LYS A 110      -0.156  10.336  15.096  1.00  0.00           H  
ATOM   1679  N   VAL A 111      -4.015  17.544  14.097  1.00 19.57           N  
ATOM   1680  CA  VAL A 111      -4.229  18.478  15.202  1.00 19.51           C  
ATOM   1681  C   VAL A 111      -4.536  17.602  16.433  1.00 20.20           C  
ATOM   1682  O   VAL A 111      -5.559  16.914  16.488  1.00 20.20           O  
ATOM   1683  CB  VAL A 111      -5.404  19.436  14.861  1.00 18.85           C  
ATOM   1684  CG1 VAL A 111      -5.708  20.443  15.990  1.00 18.98           C  
ATOM   1685  CG2 VAL A 111      -5.109  20.214  13.568  1.00 19.02           C  
ATOM   1686  H   VAL A 111      -4.856  17.224  13.593  1.00  0.00           H  
ATOM   1687  HA  VAL A 111      -3.331  19.073  15.371  1.00  0.00           H  
ATOM   1688  HB  VAL A 111      -6.305  18.843  14.693  1.00  0.00           H  
ATOM   1689 HG11 VAL A 111      -6.509  21.123  15.705  1.00  0.00           H  
ATOM   1690 HG12 VAL A 111      -6.022  19.945  16.907  1.00  0.00           H  
ATOM   1691 HG13 VAL A 111      -4.833  21.050  16.224  1.00  0.00           H  
ATOM   1692 HG21 VAL A 111      -5.921  20.896  13.320  1.00  0.00           H  
ATOM   1693 HG22 VAL A 111      -4.193  20.794  13.668  1.00  0.00           H  
ATOM   1694 HG23 VAL A 111      -4.975  19.548  12.717  1.00  0.00           H  
ATOM   1695  N   ALA A 112      -3.608  17.575  17.390  1.00 20.01           N  
ATOM   1696  CA  ALA A 112      -3.586  16.700  18.554  1.00 18.95           C  
ATOM   1697  C   ALA A 112      -2.652  17.299  19.605  1.00 19.10           C  
ATOM   1698  O   ALA A 112      -1.684  17.971  19.251  1.00 18.76           O  
ATOM   1699  CB  ALA A 112      -3.157  15.277  18.148  1.00 19.38           C  
ATOM   1700  H   ALA A 112      -2.846  18.245  17.338  1.00  0.00           H  
ATOM   1701  HA  ALA A 112      -4.592  16.664  18.977  1.00  0.00           H  
ATOM   1702  HB1 ALA A 112      -3.115  14.618  19.016  1.00  0.00           H  
ATOM   1703  HB2 ALA A 112      -3.855  14.835  17.437  1.00  0.00           H  
ATOM   1704  HB3 ALA A 112      -2.167  15.278  17.690  1.00  0.00           H  
ATOM   1705  N   TYR A 113      -2.926  17.040  20.888  1.00 19.60           N  
ATOM   1706  CA  TYR A 113      -2.107  17.434  22.043  1.00 19.57           C  
ATOM   1707  C   TYR A 113      -2.284  18.923  22.387  1.00 21.26           C  
ATOM   1708  O   TYR A 113      -1.333  19.606  22.763  1.00 20.75           O  
ATOM   1709  CB  TYR A 113      -0.634  16.961  21.946  1.00 19.49           C  
ATOM   1710  CG  TYR A 113      -0.464  15.464  21.752  1.00 18.51           C  
ATOM   1711  CD1 TYR A 113      -0.142  14.950  20.479  1.00 18.48           C  
ATOM   1712  CD2 TYR A 113      -0.645  14.579  22.835  1.00 19.05           C  
ATOM   1713  CE1 TYR A 113      -0.004  13.562  20.287  1.00 18.87           C  
ATOM   1714  CE2 TYR A 113      -0.503  13.191  22.645  1.00 18.99           C  
ATOM   1715  CZ  TYR A 113      -0.186  12.681  21.371  1.00 19.37           C  
ATOM   1716  OH  TYR A 113      -0.060  11.335  21.193  1.00 20.11           O  
ATOM   1717  H   TYR A 113      -3.727  16.457  21.084  1.00  0.00           H  
ATOM   1718  HA  TYR A 113      -2.539  16.906  22.894  1.00  0.00           H  
ATOM   1719  HB2 TYR A 113      -0.107  17.493  21.155  1.00  0.00           H  
ATOM   1720  HB3 TYR A 113      -0.108  17.234  22.861  1.00  0.00           H  
ATOM   1721  HD1 TYR A 113      -0.015  15.622  19.642  1.00  0.00           H  
ATOM   1722  HD2 TYR A 113      -0.894  14.960  23.816  1.00  0.00           H  
ATOM   1723  HE1 TYR A 113       0.237  13.185  19.302  1.00  0.00           H  
ATOM   1724  HE2 TYR A 113      -0.642  12.520  23.482  1.00  0.00           H  
ATOM   1725  HH  TYR A 113       0.162  11.097  20.300  1.00  0.00           H  
ATOM   1726  N   VAL A 114      -3.518  19.428  22.253  1.00 22.52           N  
ATOM   1727  CA  VAL A 114      -3.934  20.745  22.725  1.00 25.27           C  
ATOM   1728  C   VAL A 114      -4.134  20.624  24.249  1.00 27.03           C  
ATOM   1729  O   VAL A 114      -4.852  19.734  24.712  1.00 28.31           O  
ATOM   1730  CB  VAL A 114      -5.272  21.140  22.032  1.00 25.34           C  
ATOM   1731  CG1 VAL A 114      -5.801  22.515  22.491  1.00 25.34           C  
ATOM   1732  CG2 VAL A 114      -5.166  21.117  20.493  1.00 25.51           C  
ATOM   1733  H   VAL A 114      -4.246  18.800  21.952  1.00  0.00           H  
ATOM   1734  HA  VAL A 114      -3.163  21.484  22.497  1.00  0.00           H  
ATOM   1735  HB  VAL A 114      -6.031  20.404  22.306  1.00  0.00           H  
ATOM   1736 HG11 VAL A 114      -6.724  22.767  21.973  1.00  0.00           H  
ATOM   1737 HG12 VAL A 114      -6.020  22.539  23.558  1.00  0.00           H  
ATOM   1738 HG13 VAL A 114      -5.088  23.313  22.287  1.00  0.00           H  
ATOM   1739 HG21 VAL A 114      -6.112  21.397  20.029  1.00  0.00           H  
ATOM   1740 HG22 VAL A 114      -4.409  21.814  20.139  1.00  0.00           H  
ATOM   1741 HG23 VAL A 114      -4.906  20.129  20.110  1.00  0.00           H  
ATOM   1742  N   TYR A 115      -3.505  21.516  25.017  1.00 28.18           N  
ATOM   1743  CA  TYR A 115      -3.575  21.578  26.471  1.00 28.34           C  
ATOM   1744  C   TYR A 115      -3.901  23.026  26.832  1.00 28.80           C  
ATOM   1745  O   TYR A 115      -3.027  23.891  26.781  1.00 29.78           O  
ATOM   1746  CB  TYR A 115      -2.253  21.090  27.101  1.00 29.26           C  
ATOM   1747  CG  TYR A 115      -1.969  19.604  26.941  1.00 30.60           C  
ATOM   1748  CD1 TYR A 115      -1.017  19.162  25.999  1.00 31.09           C  
ATOM   1749  CD2 TYR A 115      -2.648  18.658  27.738  1.00 31.63           C  
ATOM   1750  CE1 TYR A 115      -0.740  17.789  25.859  1.00 31.67           C  
ATOM   1751  CE2 TYR A 115      -2.377  17.283  27.592  1.00 32.12           C  
ATOM   1752  CZ  TYR A 115      -1.421  16.847  26.653  1.00 32.19           C  
ATOM   1753  OH  TYR A 115      -1.150  15.519  26.506  1.00 32.83           O  
ATOM   1754  H   TYR A 115      -2.974  22.249  24.566  1.00  0.00           H  
ATOM   1755  HA  TYR A 115      -4.384  20.951  26.852  1.00  0.00           H  
ATOM   1756  HB2 TYR A 115      -1.414  21.662  26.702  1.00  0.00           H  
ATOM   1757  HB3 TYR A 115      -2.265  21.306  28.170  1.00  0.00           H  
ATOM   1758  HD1 TYR A 115      -0.498  19.876  25.376  1.00  0.00           H  
ATOM   1759  HD2 TYR A 115      -3.380  18.982  28.464  1.00  0.00           H  
ATOM   1760  HE1 TYR A 115      -0.001  17.463  25.142  1.00  0.00           H  
ATOM   1761  HE2 TYR A 115      -2.909  16.572  28.210  1.00  0.00           H  
ATOM   1762  HH  TYR A 115      -1.657  14.970  27.094  1.00  0.00           H  
ATOM   1763  N   LYS A 116      -5.163  23.299  27.183  1.00 28.06           N  
ATOM   1764  CA  LYS A 116      -5.675  24.617  27.565  1.00 27.59           C  
ATOM   1765  C   LYS A 116      -4.882  25.178  28.778  1.00 24.83           C  
ATOM   1766  O   LYS A 116      -4.599  24.401  29.697  1.00 24.95           O  
ATOM   1767  CB  LYS A 116      -7.175  24.477  27.926  1.00 29.54           C  
ATOM   1768  CG  LYS A 116      -8.104  23.857  26.851  1.00 31.56           C  
ATOM   1769  CD  LYS A 116      -8.428  24.793  25.672  1.00 33.22           C  
ATOM   1770  CE  LYS A 116      -9.664  24.367  24.841  1.00 34.62           C  
ATOM   1771  NZ  LYS A 116      -9.347  23.472  23.713  1.00 35.69           N1+
ATOM   1772  H   LYS A 116      -5.811  22.527  27.226  1.00  0.00           H  
ATOM   1773  HA  LYS A 116      -5.568  25.269  26.698  1.00  0.00           H  
ATOM   1774  HB2 LYS A 116      -7.256  23.863  28.826  1.00  0.00           H  
ATOM   1775  HB3 LYS A 116      -7.569  25.453  28.217  1.00  0.00           H  
ATOM   1776  HG2 LYS A 116      -7.710  22.908  26.485  1.00  0.00           H  
ATOM   1777  HG3 LYS A 116      -9.039  23.605  27.353  1.00  0.00           H  
ATOM   1778  HD2 LYS A 116      -8.637  25.785  26.074  1.00  0.00           H  
ATOM   1779  HD3 LYS A 116      -7.552  24.908  25.038  1.00  0.00           H  
ATOM   1780  HE2 LYS A 116     -10.409  23.892  25.481  1.00  0.00           H  
ATOM   1781  HE3 LYS A 116     -10.150  25.249  24.424  1.00  0.00           H  
ATOM   1782  HZ1 LYS A 116     -10.184  23.014  23.397  1.00  0.00           H  
ATOM   1783  HZ2 LYS A 116      -9.024  23.999  22.887  1.00  0.00           H  
ATOM   1784  HZ3 LYS A 116      -8.677  22.766  23.953  1.00  0.00           H  
ATOM   1785  N   PRO A 117      -4.525  26.481  28.833  1.00 22.83           N  
ATOM   1786  CA  PRO A 117      -4.886  27.552  27.894  1.00 21.33           C  
ATOM   1787  C   PRO A 117      -3.943  27.730  26.677  1.00 20.19           C  
ATOM   1788  O   PRO A 117      -4.070  28.750  26.003  1.00 20.05           O  
ATOM   1789  CB  PRO A 117      -4.850  28.815  28.777  1.00 21.92           C  
ATOM   1790  CG  PRO A 117      -3.718  28.542  29.752  1.00 21.36           C  
ATOM   1791  CD  PRO A 117      -3.841  27.039  30.007  1.00 22.33           C  
ATOM   1792  HA  PRO A 117      -5.901  27.417  27.515  1.00  0.00           H  
ATOM   1793  HB2 PRO A 117      -4.713  29.750  28.231  1.00  0.00           H  
ATOM   1794  HB3 PRO A 117      -5.790  28.904  29.322  1.00  0.00           H  
ATOM   1795  HG2 PRO A 117      -2.768  28.770  29.271  1.00  0.00           H  
ATOM   1796  HG3 PRO A 117      -3.784  29.136  30.664  1.00  0.00           H  
ATOM   1797  HD3 PRO A 117      -4.443  26.856  30.900  1.00  0.00           H  
ATOM   1798  HD2 PRO A 117      -2.864  26.577  30.161  1.00  0.00           H  
ATOM   1799  N   ASN A 118      -3.028  26.799  26.345  1.00 18.17           N  
ATOM   1800  CA  ASN A 118      -2.284  26.857  25.072  1.00 17.07           C  
ATOM   1801  C   ASN A 118      -3.231  26.343  23.979  1.00 17.15           C  
ATOM   1802  O   ASN A 118      -3.407  25.131  23.835  1.00 17.46           O  
ATOM   1803  CB  ASN A 118      -1.016  25.955  25.057  1.00 16.02           C  
ATOM   1804  CG  ASN A 118       0.192  26.489  25.822  1.00 15.30           C  
ATOM   1805  OD1 ASN A 118       0.398  27.692  25.920  1.00 15.60           O  
ATOM   1806  ND2 ASN A 118       1.023  25.610  26.370  1.00 13.83           N  
ATOM   1807  H   ASN A 118      -2.984  25.921  26.850  1.00  0.00           H  
ATOM   1808  HA  ASN A 118      -1.991  27.883  24.844  1.00  0.00           H  
ATOM   1809  HB2 ASN A 118      -1.246  24.945  25.391  1.00  0.00           H  
ATOM   1810  HB3 ASN A 118      -0.677  25.850  24.025  1.00  0.00           H  
ATOM   1811 HD22 ASN A 118       1.917  25.940  26.732  1.00  0.00           H  
ATOM   1812 HD21 ASN A 118       0.864  24.618  26.274  1.00  0.00           H  
ATOM   1813  N   ASN A 119      -3.901  27.259  23.272  1.00 18.09           N  
ATOM   1814  CA  ASN A 119      -4.872  26.956  22.222  1.00 20.09           C  
ATOM   1815  C   ASN A 119      -5.202  28.143  21.292  1.00 19.14           C  
ATOM   1816  O   ASN A 119      -6.183  28.056  20.554  1.00 19.95           O  
ATOM   1817  CB  ASN A 119      -6.144  26.256  22.778  1.00 22.93           C  
ATOM   1818  CG  ASN A 119      -7.205  27.166  23.408  1.00 25.76           C  
ATOM   1819  OD1 ASN A 119      -6.920  27.994  24.269  1.00 26.89           O  
ATOM   1820  ND2 ASN A 119      -8.449  27.019  22.968  1.00 27.14           N  
ATOM   1821  H   ASN A 119      -3.641  28.230  23.411  1.00  0.00           H  
ATOM   1822  HA  ASN A 119      -4.383  26.226  21.577  1.00  0.00           H  
ATOM   1823  HB2 ASN A 119      -6.598  25.711  21.956  1.00  0.00           H  
ATOM   1824  HB3 ASN A 119      -5.888  25.485  23.502  1.00  0.00           H  
ATOM   1825 HD22 ASN A 119      -9.197  27.607  23.302  1.00  0.00           H  
ATOM   1826 HD21 ASN A 119      -8.649  26.276  22.279  1.00  0.00           H  
ATOM   1827  N   THR A 120      -4.452  29.258  21.321  1.00 18.76           N  
ATOM   1828  CA  THR A 120      -4.747  30.518  20.616  1.00 19.46           C  
ATOM   1829  C   THR A 120      -5.064  30.385  19.103  1.00 20.68           C  
ATOM   1830  O   THR A 120      -5.860  31.170  18.583  1.00 22.13           O  
ATOM   1831  CB  THR A 120      -3.641  31.564  20.935  1.00 18.97           C  
ATOM   1832  OG1 THR A 120      -3.707  31.878  22.318  1.00 19.65           O  
ATOM   1833  CG2 THR A 120      -3.773  32.917  20.214  1.00 19.41           C  
ATOM   1834  H   THR A 120      -3.563  29.240  21.834  1.00  0.00           H  
ATOM   1835  HA  THR A 120      -5.676  30.885  21.056  1.00  0.00           H  
ATOM   1836  HB  THR A 120      -2.659  31.150  20.705  1.00  0.00           H  
ATOM   1837  HG1 THR A 120      -2.947  31.442  22.750  1.00  0.00           H  
ATOM   1838 HG21 THR A 120      -3.021  33.625  20.564  1.00  0.00           H  
ATOM   1839 HG22 THR A 120      -3.626  32.812  19.138  1.00  0.00           H  
ATOM   1840 HG23 THR A 120      -4.754  33.365  20.374  1.00  0.00           H  
ATOM   1841  N   HIS A 121      -4.526  29.367  18.417  1.00 20.10           N  
ATOM   1842  CA  HIS A 121      -4.766  29.093  16.998  1.00 19.14           C  
ATOM   1843  C   HIS A 121      -5.398  27.713  16.745  1.00 19.45           C  
ATOM   1844  O   HIS A 121      -5.376  27.241  15.610  1.00 18.77           O  
ATOM   1845  CB  HIS A 121      -3.489  29.369  16.171  1.00 19.29           C  
ATOM   1846  CG  HIS A 121      -3.126  30.834  16.072  1.00 20.79           C  
ATOM   1847  ND1 HIS A 121      -3.870  31.752  15.344  1.00 21.34           N  
ATOM   1848  CD2 HIS A 121      -2.097  31.561  16.631  1.00 20.92           C  
ATOM   1849  CE1 HIS A 121      -3.296  32.946  15.490  1.00 21.50           C  
ATOM   1850  NE2 HIS A 121      -2.216  32.905  16.261  1.00 21.43           N  
ATOM   1851  H   HIS A 121      -3.849  28.785  18.903  1.00  0.00           H  
ATOM   1852  HA  HIS A 121      -5.527  29.774  16.614  1.00  0.00           H  
ATOM   1853  HB2 HIS A 121      -2.647  28.824  16.597  1.00  0.00           H  
ATOM   1854  HB3 HIS A 121      -3.595  28.996  15.151  1.00  0.00           H  
ATOM   1855  HD1 HIS A 121      -4.702  31.577  14.791  1.00  0.00           H  
ATOM   1856  HD2 HIS A 121      -1.293  31.223  17.271  1.00  0.00           H  
ATOM   1857  HE1 HIS A 121      -3.670  33.852  15.029  1.00  0.00           H  
ATOM   1858  N   GLU A 122      -6.014  27.086  17.763  1.00 20.42           N  
ATOM   1859  CA  GLU A 122      -6.712  25.792  17.710  1.00 22.16           C  
ATOM   1860  C   GLU A 122      -7.665  25.634  16.509  1.00 22.94           C  
ATOM   1861  O   GLU A 122      -7.472  24.769  15.654  1.00 23.23           O  
ATOM   1862  CB  GLU A 122      -7.370  25.490  19.083  1.00 23.07           C  
ATOM   1863  CG  GLU A 122      -8.396  24.335  19.113  1.00 25.41           C  
ATOM   1864  CD  GLU A 122      -8.861  23.942  20.512  1.00 26.61           C  
ATOM   1865  OE1 GLU A 122      -9.265  22.773  20.668  1.00 27.94           O  
ATOM   1866  OE2 GLU A 122      -8.838  24.767  21.452  1.00 27.10           O1-
ATOM   1867  H   GLU A 122      -6.011  27.561  18.662  1.00  0.00           H  
ATOM   1868  HA  GLU A 122      -5.939  25.037  17.554  1.00  0.00           H  
ATOM   1869  HB2 GLU A 122      -6.576  25.274  19.796  1.00  0.00           H  
ATOM   1870  HB3 GLU A 122      -7.875  26.384  19.449  1.00  0.00           H  
ATOM   1871  HG2 GLU A 122      -9.283  24.594  18.534  1.00  0.00           H  
ATOM   1872  HG3 GLU A 122      -7.949  23.457  18.645  1.00  0.00           H  
ATOM   1873  N   GLN A 123      -8.677  26.507  16.421  1.00 24.41           N  
ATOM   1874  CA  GLN A 123      -9.728  26.447  15.404  1.00 25.83           C  
ATOM   1875  C   GLN A 123      -9.211  26.792  13.994  1.00 24.19           C  
ATOM   1876  O   GLN A 123      -9.768  26.316  13.005  1.00 21.75           O  
ATOM   1877  CB  GLN A 123     -10.863  27.421  15.794  1.00 28.94           C  
ATOM   1878  CG  GLN A 123     -11.627  27.010  17.076  1.00 33.85           C  
ATOM   1879  CD  GLN A 123     -12.532  25.777  16.955  1.00 36.30           C  
ATOM   1880  OE1 GLN A 123     -12.995  25.257  17.965  1.00 37.38           O  
ATOM   1881  NE2 GLN A 123     -12.798  25.277  15.752  1.00 37.41           N  
ATOM   1882  H   GLN A 123      -8.753  27.206  17.146  1.00  0.00           H  
ATOM   1883  HA  GLN A 123     -10.110  25.427  15.368  1.00  0.00           H  
ATOM   1884  HB2 GLN A 123     -10.447  28.419  15.937  1.00  0.00           H  
ATOM   1885  HB3 GLN A 123     -11.570  27.529  14.969  1.00  0.00           H  
ATOM   1886  HG2 GLN A 123     -10.932  26.854  17.902  1.00  0.00           H  
ATOM   1887  HG3 GLN A 123     -12.265  27.841  17.382  1.00  0.00           H  
ATOM   1888 HE22 GLN A 123     -13.414  24.482  15.664  1.00  0.00           H  
ATOM   1889 HE21 GLN A 123     -12.468  25.733  14.915  1.00  0.00           H  
ATOM   1890  N   HIS A 124      -8.120  27.566  13.907  1.00 24.25           N  
ATOM   1891  CA  HIS A 124      -7.440  27.938  12.664  1.00 24.36           C  
ATOM   1892  C   HIS A 124      -6.677  26.737  12.067  1.00 22.75           C  
ATOM   1893  O   HIS A 124      -6.539  26.642  10.849  1.00 22.57           O  
ATOM   1894  CB  HIS A 124      -6.454  29.090  12.963  1.00 26.60           C  
ATOM   1895  CG  HIS A 124      -5.881  29.793  11.755  1.00 28.28           C  
ATOM   1896  ND1 HIS A 124      -6.634  30.601  10.917  1.00 29.37           N  
ATOM   1897  CD2 HIS A 124      -4.605  29.812  11.233  1.00 29.55           C  
ATOM   1898  CE1 HIS A 124      -5.822  31.063   9.963  1.00 29.89           C  
ATOM   1899  NE2 HIS A 124      -4.575  30.625  10.096  1.00 30.18           N  
ATOM   1900  H   HIS A 124      -7.693  27.851  14.776  1.00  0.00           H  
ATOM   1901  HA  HIS A 124      -8.188  28.277  11.944  1.00  0.00           H  
ATOM   1902  HB2 HIS A 124      -6.944  29.847  13.576  1.00  0.00           H  
ATOM   1903  HB3 HIS A 124      -5.616  28.723  13.555  1.00  0.00           H  
ATOM   1904  HD1 HIS A 124      -7.618  30.838  11.003  1.00  0.00           H  
ATOM   1905  HD2 HIS A 124      -3.716  29.308  11.590  1.00  0.00           H  
ATOM   1906  HE1 HIS A 124      -6.145  31.729   9.172  1.00  0.00           H  
ATOM   1907  N   LEU A 125      -6.233  25.790  12.904  1.00 20.92           N  
ATOM   1908  CA  LEU A 125      -5.621  24.540  12.467  1.00 20.15           C  
ATOM   1909  C   LEU A 125      -6.711  23.500  12.157  1.00 19.87           C  
ATOM   1910  O   LEU A 125      -6.626  22.838  11.124  1.00 18.88           O  
ATOM   1911  CB  LEU A 125      -4.715  23.982  13.584  1.00 20.33           C  
ATOM   1912  CG  LEU A 125      -3.506  24.871  13.946  1.00 21.76           C  
ATOM   1913  CD1 LEU A 125      -2.865  24.380  15.245  1.00 22.10           C  
ATOM   1914  CD2 LEU A 125      -2.462  24.932  12.825  1.00 22.39           C  
ATOM   1915  H   LEU A 125      -6.353  25.933  13.900  1.00  0.00           H  
ATOM   1916  HA  LEU A 125      -5.030  24.697  11.562  1.00  0.00           H  
ATOM   1917  HB2 LEU A 125      -5.311  23.801  14.479  1.00  0.00           H  
ATOM   1918  HB3 LEU A 125      -4.338  23.006  13.280  1.00  0.00           H  
ATOM   1919  HG  LEU A 125      -3.852  25.888  14.124  1.00  0.00           H  
ATOM   1920 HD11 LEU A 125      -2.037  25.021  15.551  1.00  0.00           H  
ATOM   1921 HD12 LEU A 125      -3.594  24.373  16.055  1.00  0.00           H  
ATOM   1922 HD13 LEU A 125      -2.484  23.365  15.138  1.00  0.00           H  
ATOM   1923 HD21 LEU A 125      -1.603  25.537  13.120  1.00  0.00           H  
ATOM   1924 HD22 LEU A 125      -2.095  23.939  12.564  1.00  0.00           H  
ATOM   1925 HD23 LEU A 125      -2.877  25.390  11.928  1.00  0.00           H  
ATOM   1926  N   ARG A 126      -7.749  23.366  13.006  1.00 20.18           N  
ATOM   1927  CA  ARG A 126      -8.837  22.387  12.849  1.00 21.32           C  
ATOM   1928  C   ARG A 126      -9.561  22.486  11.491  1.00 20.61           C  
ATOM   1929  O   ARG A 126      -9.812  21.460  10.856  1.00 19.12           O  
ATOM   1930  CB  ARG A 126      -9.865  22.494  13.997  1.00 22.53           C  
ATOM   1931  CG  ARG A 126      -9.380  21.974  15.364  1.00 24.49           C  
ATOM   1932  CD  ARG A 126     -10.500  22.013  16.420  1.00 26.22           C  
ATOM   1933  NE  ARG A 126     -10.016  21.685  17.770  1.00 27.35           N  
ATOM   1934  CZ  ARG A 126      -9.919  20.480  18.345  1.00 27.37           C  
ATOM   1935  NH1 ARG A 126     -10.200  19.362  17.674  1.00 27.81           N  
ATOM   1936  NH2 ARG A 126      -9.532  20.424  19.614  1.00 28.80           N1+
ATOM   1937  H   ARG A 126      -7.730  23.926  13.853  1.00  0.00           H  
ATOM   1938  HA  ARG A 126      -8.384  21.394  12.886  1.00  0.00           H  
ATOM   1939  HB2 ARG A 126     -10.208  23.525  14.087  1.00  0.00           H  
ATOM   1940  HB3 ARG A 126     -10.753  21.918  13.727  1.00  0.00           H  
ATOM   1941  HG2 ARG A 126      -9.032  20.947  15.252  1.00  0.00           H  
ATOM   1942  HG3 ARG A 126      -8.521  22.542  15.710  1.00  0.00           H  
ATOM   1943  HD2 ARG A 126     -10.920  23.018  16.464  1.00  0.00           H  
ATOM   1944  HD3 ARG A 126     -11.323  21.352  16.146  1.00  0.00           H  
ATOM   1945  HE  ARG A 126      -9.791  22.480  18.363  1.00  0.00           H  
ATOM   1946 HH12 ARG A 126     -10.134  18.448  18.100  1.00  0.00           H  
ATOM   1947 HH11 ARG A 126     -10.498  19.377  16.711  1.00  0.00           H  
ATOM   1948 HH22 ARG A 126      -9.430  19.568  20.138  1.00  0.00           H  
ATOM   1949 HH21 ARG A 126      -9.383  21.318  20.142  1.00  0.00           H  
ATOM   1950  N   LYS A 127      -9.860  23.707  11.021  1.00 21.67           N  
ATOM   1951  CA  LYS A 127     -10.490  23.956   9.720  1.00 21.88           C  
ATOM   1952  C   LYS A 127      -9.591  23.544   8.535  1.00 20.64           C  
ATOM   1953  O   LYS A 127     -10.086  23.002   7.547  1.00 19.48           O  
ATOM   1954  CB  LYS A 127     -10.938  25.436   9.617  1.00 24.81           C  
ATOM   1955  CG  LYS A 127      -9.838  26.515   9.758  1.00 28.77           C  
ATOM   1956  CD  LYS A 127      -9.272  27.070   8.436  1.00 30.84           C  
ATOM   1957  CE  LYS A 127     -10.211  28.066   7.726  1.00 32.30           C  
ATOM   1958  NZ  LYS A 127      -9.610  28.617   6.500  1.00 33.38           N1+
ATOM   1959  H   LYS A 127      -9.642  24.507  11.604  1.00  0.00           H  
ATOM   1960  HA  LYS A 127     -11.388  23.337   9.668  1.00  0.00           H  
ATOM   1961  HB2 LYS A 127     -11.494  25.582   8.691  1.00  0.00           H  
ATOM   1962  HB3 LYS A 127     -11.671  25.604  10.407  1.00  0.00           H  
ATOM   1963  HG2 LYS A 127     -10.230  27.347  10.344  1.00  0.00           H  
ATOM   1964  HG3 LYS A 127      -9.019  26.119  10.354  1.00  0.00           H  
ATOM   1965  HD2 LYS A 127      -8.333  27.578   8.662  1.00  0.00           H  
ATOM   1966  HD3 LYS A 127      -9.010  26.257   7.761  1.00  0.00           H  
ATOM   1967  HE2 LYS A 127     -11.154  27.583   7.466  1.00  0.00           H  
ATOM   1968  HE3 LYS A 127     -10.457  28.891   8.396  1.00  0.00           H  
ATOM   1969  HZ1 LYS A 127     -10.246  29.265   6.069  1.00  0.00           H  
ATOM   1970  HZ2 LYS A 127      -8.758  29.108   6.707  1.00  0.00           H  
ATOM   1971  HZ3 LYS A 127      -9.411  27.889   5.837  1.00  0.00           H  
ATOM   1972  N   SER A 128      -8.272  23.744   8.645  1.00 18.95           N  
ATOM   1973  CA  SER A 128      -7.295  23.352   7.632  1.00 17.82           C  
ATOM   1974  C   SER A 128      -7.035  21.834   7.654  1.00 17.13           C  
ATOM   1975  O   SER A 128      -6.803  21.249   6.596  1.00 16.48           O  
ATOM   1976  CB  SER A 128      -5.978  24.115   7.869  1.00 17.66           C  
ATOM   1977  OG  SER A 128      -6.115  25.443   7.396  1.00 20.17           O  
ATOM   1978  H   SER A 128      -7.917  24.186   9.481  1.00  0.00           H  
ATOM   1979  HA  SER A 128      -7.677  23.600   6.639  1.00  0.00           H  
ATOM   1980  HB2 SER A 128      -5.678  24.114   8.918  1.00  0.00           H  
ATOM   1981  HB3 SER A 128      -5.162  23.651   7.311  1.00  0.00           H  
ATOM   1982  HG  SER A 128      -5.219  25.826   7.327  1.00  0.00           H  
ATOM   1983  N   GLU A 129      -7.150  21.180   8.823  1.00 17.15           N  
ATOM   1984  CA  GLU A 129      -7.083  19.725   8.956  1.00 18.35           C  
ATOM   1985  C   GLU A 129      -8.320  19.095   8.301  1.00 17.75           C  
ATOM   1986  O   GLU A 129      -8.181  18.186   7.489  1.00 18.08           O  
ATOM   1987  CB  GLU A 129      -7.015  19.301  10.441  1.00 19.53           C  
ATOM   1988  CG  GLU A 129      -6.388  17.895  10.616  1.00 20.48           C  
ATOM   1989  CD  GLU A 129      -6.998  17.075  11.748  1.00 22.92           C  
ATOM   1990  OE1 GLU A 129      -6.260  16.759  12.702  1.00 23.30           O  
ATOM   1991  OE2 GLU A 129      -8.192  16.719  11.638  1.00 24.48           O1-
ATOM   1992  H   GLU A 129      -7.280  21.731   9.667  1.00  0.00           H  
ATOM   1993  HA  GLU A 129      -6.184  19.384   8.438  1.00  0.00           H  
ATOM   1994  HB2 GLU A 129      -6.429  20.019  11.010  1.00  0.00           H  
ATOM   1995  HB3 GLU A 129      -8.008  19.338  10.893  1.00  0.00           H  
ATOM   1996  HG2 GLU A 129      -6.524  17.305   9.708  1.00  0.00           H  
ATOM   1997  HG3 GLU A 129      -5.308  17.979  10.750  1.00  0.00           H  
ATOM   1998  N   ALA A 130      -9.519  19.627   8.590  1.00 17.65           N  
ATOM   1999  CA  ALA A 130     -10.792  19.203   8.011  1.00 18.15           C  
ATOM   2000  C   ALA A 130     -10.815  19.337   6.479  1.00 18.08           C  
ATOM   2001  O   ALA A 130     -11.333  18.454   5.796  1.00 17.70           O  
ATOM   2002  CB  ALA A 130     -11.934  20.015   8.638  1.00 17.99           C  
ATOM   2003  H   ALA A 130      -9.546  20.361   9.294  1.00  0.00           H  
ATOM   2004  HA  ALA A 130     -10.937  18.150   8.258  1.00  0.00           H  
ATOM   2005  HB1 ALA A 130     -12.901  19.696   8.247  1.00  0.00           H  
ATOM   2006  HB2 ALA A 130     -11.963  19.883   9.720  1.00  0.00           H  
ATOM   2007  HB3 ALA A 130     -11.832  21.081   8.435  1.00  0.00           H  
ATOM   2008  N   GLN A 131     -10.208  20.406   5.944  1.00 18.62           N  
ATOM   2009  CA  GLN A 131     -10.022  20.632   4.513  1.00 19.54           C  
ATOM   2010  C   GLN A 131      -9.068  19.587   3.895  1.00 19.70           C  
ATOM   2011  O   GLN A 131      -9.415  18.961   2.896  1.00 20.14           O  
ATOM   2012  CB  GLN A 131      -9.515  22.074   4.284  1.00 20.47           C  
ATOM   2013  CG  GLN A 131      -9.403  22.493   2.803  1.00 22.22           C  
ATOM   2014  CD  GLN A 131     -10.730  22.453   2.039  1.00 23.21           C  
ATOM   2015  OE1 GLN A 131     -11.788  22.753   2.589  1.00 24.95           O  
ATOM   2016  NE2 GLN A 131     -10.699  22.068   0.772  1.00 23.40           N  
ATOM   2017  H   GLN A 131      -9.857  21.109   6.583  1.00  0.00           H  
ATOM   2018  HA  GLN A 131     -11.000  20.531   4.044  1.00  0.00           H  
ATOM   2019  HB2 GLN A 131     -10.177  22.775   4.793  1.00  0.00           H  
ATOM   2020  HB3 GLN A 131      -8.538  22.198   4.749  1.00  0.00           H  
ATOM   2021  HG2 GLN A 131      -9.011  23.509   2.744  1.00  0.00           H  
ATOM   2022  HG3 GLN A 131      -8.674  21.858   2.300  1.00  0.00           H  
ATOM   2023 HE22 GLN A 131     -11.544  22.031   0.223  1.00  0.00           H  
ATOM   2024 HE21 GLN A 131      -9.808  21.776   0.335  1.00  0.00           H  
ATOM   2025  N   ALA A 132      -7.911  19.332   4.522  1.00 20.20           N  
ATOM   2026  CA  ALA A 132      -6.929  18.340   4.068  1.00 20.98           C  
ATOM   2027  C   ALA A 132      -7.476  16.901   4.134  1.00 22.12           C  
ATOM   2028  O   ALA A 132      -7.103  16.049   3.326  1.00 21.83           O  
ATOM   2029  CB  ALA A 132      -5.683  18.435   4.960  1.00 20.90           C  
ATOM   2030  H   ALA A 132      -7.681  19.874   5.348  1.00  0.00           H  
ATOM   2031  HA  ALA A 132      -6.653  18.569   3.037  1.00  0.00           H  
ATOM   2032  HB1 ALA A 132      -4.880  17.803   4.577  1.00  0.00           H  
ATOM   2033  HB2 ALA A 132      -5.308  19.455   5.003  1.00  0.00           H  
ATOM   2034  HB3 ALA A 132      -5.888  18.122   5.985  1.00  0.00           H  
ATOM   2035  N   LYS A 133      -8.369  16.639   5.094  1.00 24.33           N  
ATOM   2036  CA  LYS A 133      -8.960  15.341   5.383  1.00 26.66           C  
ATOM   2037  C   LYS A 133     -10.108  15.005   4.414  1.00 27.63           C  
ATOM   2038  O   LYS A 133     -10.247  13.837   4.049  1.00 27.06           O  
ATOM   2039  CB  LYS A 133      -9.435  15.375   6.851  1.00 28.47           C  
ATOM   2040  CG  LYS A 133      -9.799  14.024   7.492  1.00 32.06           C  
ATOM   2041  CD  LYS A 133      -9.593  14.033   9.023  1.00 34.49           C  
ATOM   2042  CE  LYS A 133     -10.538  14.977   9.792  1.00 35.36           C  
ATOM   2043  NZ  LYS A 133     -10.166  15.107  11.211  1.00 36.56           N1+
ATOM   2044  H   LYS A 133      -8.526  17.379   5.772  1.00  0.00           H  
ATOM   2045  HA  LYS A 133      -8.190  14.582   5.269  1.00  0.00           H  
ATOM   2046  HB2 LYS A 133      -8.602  15.766   7.434  1.00  0.00           H  
ATOM   2047  HB3 LYS A 133     -10.254  16.085   6.971  1.00  0.00           H  
ATOM   2048  HG2 LYS A 133     -10.821  13.742   7.237  1.00  0.00           H  
ATOM   2049  HG3 LYS A 133      -9.158  13.247   7.075  1.00  0.00           H  
ATOM   2050  HD2 LYS A 133      -9.716  13.017   9.401  1.00  0.00           H  
ATOM   2051  HD3 LYS A 133      -8.557  14.303   9.237  1.00  0.00           H  
ATOM   2052  HE2 LYS A 133     -10.530  15.976   9.357  1.00  0.00           H  
ATOM   2053  HE3 LYS A 133     -11.563  14.610   9.722  1.00  0.00           H  
ATOM   2054  HZ1 LYS A 133     -10.901  15.560  11.722  1.00  0.00           H  
ATOM   2055  HZ2 LYS A 133      -9.984  14.215  11.632  1.00  0.00           H  
ATOM   2056  HZ3 LYS A 133      -9.326  15.705  11.327  1.00  0.00           H  
ATOM   2057  N   LYS A 134     -10.885  15.992   3.932  1.00 28.39           N  
ATOM   2058  CA  LYS A 134     -11.880  15.771   2.871  1.00 28.98           C  
ATOM   2059  C   LYS A 134     -11.214  15.695   1.480  1.00 27.52           C  
ATOM   2060  O   LYS A 134     -11.700  14.959   0.616  1.00 27.97           O  
ATOM   2061  CB  LYS A 134     -12.991  16.853   2.895  1.00 30.87           C  
ATOM   2062  CG  LYS A 134     -12.567  18.299   2.573  1.00 33.51           C  
ATOM   2063  CD  LYS A 134     -13.724  19.312   2.532  1.00 35.81           C  
ATOM   2064  CE  LYS A 134     -14.294  19.671   3.918  1.00 36.78           C  
ATOM   2065  NZ  LYS A 134     -15.343  20.701   3.831  1.00 37.70           N1+
ATOM   2066  H   LYS A 134     -10.755  16.931   4.290  1.00  0.00           H  
ATOM   2067  HA  LYS A 134     -12.370  14.811   3.049  1.00  0.00           H  
ATOM   2068  HB2 LYS A 134     -13.765  16.556   2.186  1.00  0.00           H  
ATOM   2069  HB3 LYS A 134     -13.471  16.825   3.874  1.00  0.00           H  
ATOM   2070  HG2 LYS A 134     -11.838  18.622   3.305  1.00  0.00           H  
ATOM   2071  HG3 LYS A 134     -12.064  18.334   1.606  1.00  0.00           H  
ATOM   2072  HD2 LYS A 134     -13.352  20.224   2.063  1.00  0.00           H  
ATOM   2073  HD3 LYS A 134     -14.515  18.939   1.879  1.00  0.00           H  
ATOM   2074  HE2 LYS A 134     -14.712  18.786   4.399  1.00  0.00           H  
ATOM   2075  HE3 LYS A 134     -13.498  20.036   4.569  1.00  0.00           H  
ATOM   2076  HZ1 LYS A 134     -15.699  20.911   4.747  1.00  0.00           H  
ATOM   2077  HZ2 LYS A 134     -14.980  21.550   3.435  1.00  0.00           H  
ATOM   2078  HZ3 LYS A 134     -16.112  20.384   3.266  1.00  0.00           H  
ATOM   2079  N   GLU A 135     -10.081  16.390   1.278  1.00 25.33           N  
ATOM   2080  CA  GLU A 135      -9.236  16.301   0.081  1.00 24.18           C  
ATOM   2081  C   GLU A 135      -8.435  14.979   0.060  1.00 25.31           C  
ATOM   2082  O   GLU A 135      -8.108  14.483  -1.018  1.00 25.09           O  
ATOM   2083  CB  GLU A 135      -8.245  17.484   0.077  1.00 22.42           C  
ATOM   2084  CG  GLU A 135      -8.895  18.837  -0.295  1.00 19.88           C  
ATOM   2085  CD  GLU A 135      -7.975  20.038  -0.079  1.00 19.50           C  
ATOM   2086  OE1 GLU A 135      -6.836  19.870   0.394  1.00 19.26           O  
ATOM   2087  OE2 GLU A 135      -8.400  21.178  -0.366  1.00 19.88           O1-
ATOM   2088  H   GLU A 135      -9.784  17.032   2.005  1.00  0.00           H  
ATOM   2089  HA  GLU A 135      -9.858  16.338  -0.816  1.00  0.00           H  
ATOM   2090  HB2 GLU A 135      -7.759  17.553   1.051  1.00  0.00           H  
ATOM   2091  HB3 GLU A 135      -7.441  17.295  -0.637  1.00  0.00           H  
ATOM   2092  HG2 GLU A 135      -9.214  18.819  -1.337  1.00  0.00           H  
ATOM   2093  HG3 GLU A 135      -9.795  18.997   0.299  1.00  0.00           H  
ATOM   2094  N   LYS A 136      -8.161  14.398   1.238  1.00 26.26           N  
ATOM   2095  CA  LYS A 136      -7.612  13.062   1.495  1.00 27.51           C  
ATOM   2096  C   LYS A 136      -6.082  13.030   1.338  1.00 27.19           C  
ATOM   2097  O   LYS A 136      -5.521  12.064   0.818  1.00 27.27           O  
ATOM   2098  CB  LYS A 136      -8.382  11.932   0.762  1.00 29.24           C  
ATOM   2099  CG  LYS A 136      -9.884  11.906   1.102  1.00 32.87           C  
ATOM   2100  CD  LYS A 136     -10.707  10.986   0.186  1.00 35.97           C  
ATOM   2101  CE  LYS A 136     -12.226  11.218   0.310  1.00 37.71           C  
ATOM   2102  NZ  LYS A 136     -12.665  12.472  -0.334  1.00 38.49           N1+
ATOM   2103  H   LYS A 136      -8.362  14.955   2.059  1.00  0.00           H  
ATOM   2104  HA  LYS A 136      -7.779  12.896   2.560  1.00  0.00           H  
ATOM   2105  HB2 LYS A 136      -8.240  12.027  -0.314  1.00  0.00           H  
ATOM   2106  HB3 LYS A 136      -7.949  10.965   1.025  1.00  0.00           H  
ATOM   2107  HG2 LYS A 136     -10.022  11.618   2.145  1.00  0.00           H  
ATOM   2108  HG3 LYS A 136     -10.281  12.912   1.023  1.00  0.00           H  
ATOM   2109  HD2 LYS A 136     -10.404  11.112  -0.855  1.00  0.00           H  
ATOM   2110  HD3 LYS A 136     -10.480   9.949   0.438  1.00  0.00           H  
ATOM   2111  HE2 LYS A 136     -12.758  10.392  -0.165  1.00  0.00           H  
ATOM   2112  HE3 LYS A 136     -12.528  11.218   1.358  1.00  0.00           H  
ATOM   2113  HZ1 LYS A 136     -13.662  12.566  -0.244  1.00  0.00           H  
ATOM   2114  HZ2 LYS A 136     -12.238  13.294   0.081  1.00  0.00           H  
ATOM   2115  HZ3 LYS A 136     -12.447  12.461  -1.315  1.00  0.00           H  
ATOM   2116  N   LEU A 137      -5.404  14.105   1.754  1.00 26.53           N  
ATOM   2117  CA  LEU A 137      -3.968  14.291   1.571  1.00 25.39           C  
ATOM   2118  C   LEU A 137      -3.175  13.544   2.658  1.00 25.45           C  
ATOM   2119  O   LEU A 137      -3.513  13.614   3.841  1.00 23.99           O  
ATOM   2120  CB  LEU A 137      -3.622  15.790   1.704  1.00 24.77           C  
ATOM   2121  CG  LEU A 137      -4.368  16.753   0.759  1.00 24.02           C  
ATOM   2122  CD1 LEU A 137      -3.873  18.187   0.994  1.00 24.20           C  
ATOM   2123  CD2 LEU A 137      -4.227  16.373  -0.724  1.00 23.94           C  
ATOM   2124  H   LEU A 137      -5.923  14.848   2.211  1.00  0.00           H  
ATOM   2125  HA  LEU A 137      -3.670  13.930   0.585  1.00  0.00           H  
ATOM   2126  HB2 LEU A 137      -3.793  16.115   2.733  1.00  0.00           H  
ATOM   2127  HB3 LEU A 137      -2.550  15.903   1.532  1.00  0.00           H  
ATOM   2128  HG  LEU A 137      -5.430  16.732   1.008  1.00  0.00           H  
ATOM   2129 HD11 LEU A 137      -4.393  18.897   0.352  1.00  0.00           H  
ATOM   2130 HD12 LEU A 137      -4.046  18.495   2.025  1.00  0.00           H  
ATOM   2131 HD13 LEU A 137      -2.806  18.281   0.790  1.00  0.00           H  
ATOM   2132 HD21 LEU A 137      -4.722  17.105  -1.363  1.00  0.00           H  
ATOM   2133 HD22 LEU A 137      -3.180  16.323  -1.027  1.00  0.00           H  
ATOM   2134 HD23 LEU A 137      -4.687  15.407  -0.937  1.00  0.00           H  
ATOM   2135  N   ASN A 138      -2.104  12.854   2.243  1.00 25.99           N  
ATOM   2136  CA  ASN A 138      -1.031  12.276   3.064  1.00 26.02           C  
ATOM   2137  C   ASN A 138      -1.573  11.301   4.122  1.00 26.99           C  
ATOM   2138  O   ASN A 138      -2.047  10.232   3.741  1.00 27.67           O  
ATOM   2139  CB  ASN A 138      -0.064  13.356   3.610  1.00 25.69           C  
ATOM   2140  CG  ASN A 138       0.862  13.912   2.525  1.00 25.57           C  
ATOM   2141  OD1 ASN A 138       1.711  13.198   1.998  1.00 25.76           O  
ATOM   2142  ND2 ASN A 138       0.706  15.175   2.151  1.00 24.17           N  
ATOM   2143  H   ASN A 138      -1.959  12.811   1.244  1.00  0.00           H  
ATOM   2144  HA  ASN A 138      -0.459  11.637   2.389  1.00  0.00           H  
ATOM   2145  HB2 ASN A 138      -0.626  14.170   4.060  1.00  0.00           H  
ATOM   2146  HB3 ASN A 138       0.574  12.942   4.393  1.00  0.00           H  
ATOM   2147 HD22 ASN A 138       1.296  15.568   1.434  1.00  0.00           H  
ATOM   2148 HD21 ASN A 138       0.012  15.774   2.607  1.00  0.00           H  
ATOM   2149  N   ILE A 139      -1.581  11.646   5.420  1.00 27.89           N  
ATOM   2150  CA  ILE A 139      -2.095  10.807   6.519  1.00 28.49           C  
ATOM   2151  C   ILE A 139      -3.572  10.399   6.303  1.00 29.22           C  
ATOM   2152  O   ILE A 139      -3.992   9.318   6.717  1.00 30.32           O  
ATOM   2153  CB  ILE A 139      -1.867  11.532   7.883  1.00 28.28           C  
ATOM   2154  CG1 ILE A 139      -0.359  11.758   8.151  1.00 28.04           C  
ATOM   2155  CG2 ILE A 139      -2.511  10.820   9.096  1.00 28.42           C  
ATOM   2156  CD1 ILE A 139      -0.074  12.739   9.294  1.00 29.83           C  
ATOM   2157  H   ILE A 139      -1.272  12.580   5.674  1.00  0.00           H  
ATOM   2158  HA  ILE A 139      -1.514   9.883   6.521  1.00  0.00           H  
ATOM   2159  HB  ILE A 139      -2.350  12.509   7.811  1.00  0.00           H  
ATOM   2160 HG12 ILE A 139       0.131  10.805   8.352  1.00  0.00           H  
ATOM   2161 HG13 ILE A 139       0.128  12.154   7.261  1.00  0.00           H  
ATOM   2162 HG21 ILE A 139      -2.326  11.354  10.027  1.00  0.00           H  
ATOM   2163 HG22 ILE A 139      -3.595  10.757   9.008  1.00  0.00           H  
ATOM   2164 HG23 ILE A 139      -2.124   9.806   9.212  1.00  0.00           H  
ATOM   2165 HD11 ILE A 139       0.978  13.015   9.284  1.00  0.00           H  
ATOM   2166 HD12 ILE A 139      -0.654  13.656   9.188  1.00  0.00           H  
ATOM   2167 HD13 ILE A 139      -0.293  12.309  10.271  1.00  0.00           H  
ATOM   2168  N   TRP A 140      -4.342  11.242   5.606  1.00 29.48           N  
ATOM   2169  CA  TRP A 140      -5.766  11.071   5.349  1.00 30.32           C  
ATOM   2170  C   TRP A 140      -6.040  10.343   4.016  1.00 31.51           C  
ATOM   2171  O   TRP A 140      -7.201  10.237   3.620  1.00 32.12           O  
ATOM   2172  CB  TRP A 140      -6.415  12.470   5.320  1.00 30.74           C  
ATOM   2173  CG  TRP A 140      -6.038  13.390   6.449  1.00 31.06           C  
ATOM   2174  CD1 TRP A 140      -5.529  14.636   6.306  1.00 31.53           C  
ATOM   2175  CD2 TRP A 140      -6.093  13.147   7.890  1.00 31.66           C  
ATOM   2176  NE1 TRP A 140      -5.284  15.183   7.548  1.00 31.85           N  
ATOM   2177  CE2 TRP A 140      -5.583  14.299   8.561  1.00 32.11           C  
ATOM   2178  CE3 TRP A 140      -6.510  12.065   8.704  1.00 31.57           C  
ATOM   2179  CZ2 TRP A 140      -5.476  14.368   9.960  1.00 32.25           C  
ATOM   2180  CZ3 TRP A 140      -6.416  12.127  10.110  1.00 31.92           C  
ATOM   2181  CH2 TRP A 140      -5.899  13.276  10.738  1.00 32.67           C  
ATOM   2182  H   TRP A 140      -3.910  12.092   5.258  1.00  0.00           H  
ATOM   2183  HA  TRP A 140      -6.221  10.485   6.149  1.00  0.00           H  
ATOM   2184  HB2 TRP A 140      -6.168  12.977   4.387  1.00  0.00           H  
ATOM   2185  HB3 TRP A 140      -7.500  12.359   5.326  1.00  0.00           H  
ATOM   2186  HD1 TRP A 140      -5.349  15.112   5.351  1.00  0.00           H  
ATOM   2187  HE1 TRP A 140      -4.930  16.123   7.681  1.00  0.00           H  
ATOM   2188  HE3 TRP A 140      -6.908  11.174   8.243  1.00  0.00           H  
ATOM   2189  HZ2 TRP A 140      -5.082  15.253  10.435  1.00  0.00           H  
ATOM   2190  HZ3 TRP A 140      -6.741  11.287  10.708  1.00  0.00           H  
ATOM   2191  HH2 TRP A 140      -5.830  13.325  11.816  1.00  0.00           H  
ATOM   2192  N   SER A 141      -5.012   9.826   3.326  1.00 31.53           N  
ATOM   2193  CA  SER A 141      -5.150   9.023   2.109  1.00 32.45           C  
ATOM   2194  C   SER A 141      -5.634   7.601   2.452  1.00 33.96           C  
ATOM   2195  O   SER A 141      -6.538   7.011   1.855  1.00 35.93           O  
ATOM   2196  CB  SER A 141      -3.795   8.954   1.363  1.00 31.74           C  
ATOM   2197  OG  SER A 141      -2.761   8.299   2.092  1.00 32.23           O  
ATOM   2198  H   SER A 141      -4.079   9.957   3.699  1.00  0.00           H  
ATOM   2199  HA  SER A 141      -5.882   9.493   1.450  1.00  0.00           H  
ATOM   2200  HXT SER A 141      -5.104   7.165   3.300  1.00  0.00           H  
ATOM   2201  HB2 SER A 141      -3.933   8.428   0.417  1.00  0.00           H  
ATOM   2202  HB3 SER A 141      -3.463   9.960   1.101  1.00  0.00           H  
ATOM   2203  HG  SER A 141      -2.483   8.914   2.780  1.00  0.00           H  
ATOM   2204  C5'   U A   1      17.076   9.182  19.088  1.00  0.00           C  
ATOM   2205  C4'   U A   1      18.552   9.342  18.689  1.00  0.00           C  
ATOM   2206  O4'   U A   1      19.044   8.062  18.317  1.00  0.00           O  
ATOM   2207  C3'   U A   1      18.809  10.212  17.455  1.00  0.00           C  
ATOM   2208  O3'   U A   1      18.965  11.581  17.785  1.00  0.00           O  
ATOM   2209  C2'   U A   1      20.087   9.631  16.857  1.00  0.00           C  
ATOM   2210  O2'   U A   1      21.219  10.351  17.328  1.00  0.00           O  
ATOM   2211  C1'   U A   1      20.124   8.210  17.455  1.00  0.00           C  
ATOM   2212  N1    U A   1      20.067   7.106  16.419  1.00  0.00           N  
ATOM   2213  C2    U A   1      18.946   6.982  15.567  1.00  0.00           C  
ATOM   2214  O2    U A   1      18.006   7.772  15.569  1.00  0.00           O  
ATOM   2215  N3    U A   1      18.935   5.899  14.692  1.00  0.00           N  
ATOM   2216  C4    U A   1      19.922   4.918  14.597  1.00  0.00           C  
ATOM   2217  O4    U A   1      19.806   4.001  13.787  1.00  0.00           O  
ATOM   2218  C5    U A   1      21.039   5.092  15.519  1.00  0.00           C  
ATOM   2219  C6    U A   1      21.065   6.144  16.372  1.00  0.00           C  
ATOM   2220  O1    U A   1      16.494  10.409  19.462  1.00  0.00           O  
ATOM   2221  C1    U A   1      22.369  10.188  16.516  1.00  0.00           C  
ATOM   2222  H3    U A   1      18.135   5.806  14.084  1.00  0.00           H  
ATOM   2223  H1    U A   1      16.499   8.760  18.262  1.00  0.00           H  
ATOM   2224  H2    U A   1      16.990   8.485  19.922  1.00  0.00           H  
ATOM   2225  H3    U A   1      19.144   9.705  19.529  1.00  0.00           H  
ATOM   2226  H4    U A   1      17.986  10.095  16.749  1.00  0.00           H  
ATOM   2227  H5    U A   1      20.042   9.625  15.766  1.00  0.00           H  
ATOM   2228  H6    U A   1      21.035   8.036  18.030  1.00  0.00           H  
ATOM   2229  H7    U A   1      21.846   4.374  15.520  1.00  0.00           H  
ATOM   2230  H8    U A   1      21.912   6.223  17.038  1.00  0.00           H  
ATOM   2231  H9    U A   1      17.003  10.817  20.146  1.00  0.00           H  
ATOM   2232  H10   U A   1      23.206  10.726  16.961  1.00  0.00           H  
ATOM   2233  H11   U A   1      22.201  10.596  15.519  1.00  0.00           H  
ATOM   2234  H12   U A   1      22.652   9.139  16.424  1.00  0.00           H  
ATOM   2235  P     C A   2      18.968  12.789  16.588  1.00  0.00           P  
ATOM   2236  OP1   C A   2      17.834  12.559  15.668  1.00  0.00           O  
ATOM   2237  OP2   C A   2      20.330  12.939  16.025  1.00  0.00           O1-
ATOM   2238  O5'   C A   2      18.651  14.189  17.497  1.00  0.00           O  
ATOM   2239  C5'   C A   2      17.449  14.338  18.232  1.00  0.00           C  
ATOM   2240  C4'   C A   2      17.624  14.003  19.716  1.00  0.00           C  
ATOM   2241  O4'   C A   2      18.439  14.982  20.357  1.00  0.00           O  
ATOM   2242  C3'   C A   2      16.330  14.129  20.524  1.00  0.00           C  
ATOM   2243  O3'   C A   2      15.424  13.044  20.398  1.00  0.00           O  
ATOM   2244  C2'   C A   2      16.813  14.302  21.953  1.00  0.00           C  
ATOM   2245  O2'   C A   2      16.920  13.036  22.595  1.00  0.00           O  
ATOM   2246  C1'   C A   2      18.224  14.891  21.733  1.00  0.00           C  
ATOM   2247  N1    C A   2      18.422  16.252  22.373  1.00  0.00           N  
ATOM   2248  C2    C A   2      17.594  17.348  22.023  1.00  0.00           C  
ATOM   2249  O2    C A   2      16.697  17.260  21.189  1.00  0.00           O  
ATOM   2250  N3    C A   2      17.827  18.541  22.657  1.00  0.00           N  
ATOM   2251  C4    C A   2      18.788  18.712  23.540  1.00  0.00           C  
ATOM   2252  N4    C A   2      18.925  19.921  24.103  1.00  0.00           N  
ATOM   2253  C5    C A   2      19.674  17.628  23.890  1.00  0.00           C  
ATOM   2254  C6    C A   2      19.453  16.442  23.280  1.00  0.00           C  
ATOM   2255  C1    C A   2      17.006  13.128  24.006  1.00  0.00           C  
ATOM   2256  H41   C A   2      19.639  20.079  24.800  1.00  0.00           H  
ATOM   2257  H42   C A   2      18.233  20.631  23.921  1.00  0.00           H  
ATOM   2258  H1    C A   2      17.087  15.351  18.108  1.00  0.00           H  
ATOM   2259  H2    C A   2      16.690  13.680  17.820  1.00  0.00           H  
ATOM   2260  H3    C A   2      18.061  13.010  19.847  1.00  0.00           H  
ATOM   2261  H4    C A   2      15.835  15.055  20.225  1.00  0.00           H  
ATOM   2262  H5    C A   2      16.157  14.975  22.507  1.00  0.00           H  
ATOM   2263  H6    C A   2      19.000  14.246  22.146  1.00  0.00           H  
ATOM   2264  H7    C A   2      20.478  17.721  24.608  1.00  0.00           H  
ATOM   2265  H8    C A   2      20.108  15.620  23.532  1.00  0.00           H  
ATOM   2266  H9    C A   2      17.119  12.129  24.428  1.00  0.00           H  
ATOM   2267  H10   C A   2      16.099  13.567  24.425  1.00  0.00           H  
ATOM   2268  H11   C A   2      17.861  13.728  24.319  1.00  0.00           H  
ATOM   2269  P     G A   3      13.869  13.492  19.941  1.00  0.00           P  
ATOM   2270  OP1   G A   3      13.877  13.736  18.490  1.00  0.00           O  
ATOM   2271  OP2   G A   3      13.437  14.584  20.854  1.00  0.00           O1-
ATOM   2272  O5'   G A   3      12.904  12.170  20.264  1.00  0.00           O  
ATOM   2273  C5'   G A   3      11.726  12.392  20.984  1.00  0.00           C  
ATOM   2274  C4'   G A   3      10.786  11.215  20.799  1.00  0.00           C  
ATOM   2275  O4'   G A   3      11.438  10.070  21.345  1.00  0.00           O  
ATOM   2276  C3'   G A   3       9.489  11.424  21.593  1.00  0.00           C  
ATOM   2277  O3'   G A   3       8.346  11.303  20.769  1.00  0.00           O  
ATOM   2278  C2'   G A   3       9.635  10.479  22.794  1.00  0.00           C  
ATOM   2279  O2'   G A   3       8.450   9.787  23.152  1.00  0.00           O  
ATOM   2280  C1'   G A   3      10.693   9.473  22.352  1.00  0.00           C  
ATOM   2281  N9    G A   3      11.655   9.029  23.438  1.00  0.00           N  
ATOM   2282  C8    G A   3      12.978   8.702  23.240  1.00  0.00           C  
ATOM   2283  N7    G A   3      13.580   8.178  24.273  1.00  0.00           N  
ATOM   2284  C5    G A   3      12.611   8.182  25.264  1.00  0.00           C  
ATOM   2285  C6    G A   3      12.677   7.703  26.621  1.00  0.00           C  
ATOM   2286  O6    G A   3      13.593   7.141  27.221  1.00  0.00           O  
ATOM   2287  N1    G A   3      11.495   7.926  27.320  1.00  0.00           N  
ATOM   2288  C2    G A   3      10.373   8.524  26.772  1.00  0.00           C  
ATOM   2289  N2    G A   3       9.311   8.701  27.561  1.00  0.00           N  
ATOM   2290  N3    G A   3      10.290   8.930  25.522  1.00  0.00           N  
ATOM   2291  C4    G A   3      11.435   8.740  24.783  1.00  0.00           C  
ATOM   2292  C1    G A   3       7.625  10.565  23.983  1.00  0.00           C  
ATOM   2293  H1    G A   3      11.544   7.600  28.268  1.00  0.00           H  
ATOM   2294  H21   G A   3       9.272   8.359  28.507  1.00  0.00           H  
ATOM   2295  H22   G A   3       8.501   9.118  27.129  1.00  0.00           H  
ATOM   2296  H1    G A   3      11.975  12.555  22.032  1.00  0.00           H  
ATOM   2297  H2    G A   3      11.246  13.303  20.622  1.00  0.00           H  
ATOM   2298  H3    G A   3      10.585  11.047  19.738  1.00  0.00           H  
ATOM   2299  H4    G A   3       9.429  12.448  21.972  1.00  0.00           H  
ATOM   2300  H5    G A   3      10.054  11.054  23.616  1.00  0.00           H  
ATOM   2301  H6    G A   3      10.256   8.550  21.967  1.00  0.00           H  
ATOM   2302  H7    G A   3      13.475   8.835  22.284  1.00  0.00           H  
ATOM   2303  H8    G A   3       6.758   9.986  24.298  1.00  0.00           H  
ATOM   2304  H9    G A   3       7.292  11.478  23.488  1.00  0.00           H  
ATOM   2305  H10   G A   3       8.190  10.837  24.871  1.00  0.00           H  
ATOM   2306  P    DT A   4       7.769  12.682  19.963  1.00  0.00           P  
ATOM   2307  OP1  DT A   4       6.863  12.342  18.828  1.00  0.00           O  
ATOM   2308  OP2  DT A   4       8.878  13.619  19.692  1.00  0.00           O1-
ATOM   2309  O5'  DT A   4       6.904  13.580  21.122  1.00  0.00           O  
ATOM   2310  C5'  DT A   4       5.521  13.738  20.956  1.00  0.00           C  
ATOM   2311  C4'  DT A   4       4.796  13.727  22.295  1.00  0.00           C  
ATOM   2312  O4'  DT A   4       4.836  14.968  22.986  1.00  0.00           O  
ATOM   2313  C3'  DT A   4       3.296  13.503  22.043  1.00  0.00           C  
ATOM   2314  O3'  DT A   4       2.865  12.162  21.853  1.00  0.00           O  
ATOM   2315  C2'  DT A   4       2.611  14.214  23.200  1.00  0.00           C  
ATOM   2316  C1'  DT A   4       3.773  14.932  23.888  1.00  0.00           C  
ATOM   2317  N1   DT A   4       3.416  16.340  24.322  1.00  0.00           N  
ATOM   2318  C2   DT A   4       3.164  17.332  23.349  1.00  0.00           C  
ATOM   2319  O2   DT A   4       3.170  17.119  22.145  1.00  0.00           O  
ATOM   2320  N3   DT A   4       2.868  18.605  23.811  1.00  0.00           N  
ATOM   2321  C4   DT A   4       2.777  18.992  25.140  1.00  0.00           C  
ATOM   2322  O4   DT A   4       2.492  20.154  25.420  1.00  0.00           O  
ATOM   2323  C5   DT A   4       3.025  17.924  26.111  1.00  0.00           C  
ATOM   2324  C7   DT A   4       2.897  18.273  27.583  1.00  0.00           C  
ATOM   2325  C6   DT A   4       3.342  16.681  25.661  1.00  0.00           C  
ATOM   2326  H3   DT A   4       2.716  19.310  23.104  1.00  0.00           H  
ATOM   2327  H1   DT A   4       5.307  14.631  20.370  1.00  0.00           H  
ATOM   2328  H2   DT A   4       5.130  12.899  20.381  1.00  0.00           H  
ATOM   2329  H3   DT A   4       5.247  13.019  22.978  1.00  0.00           H  
ATOM   2330  H4   DT A   4       3.032  14.052  21.136  1.00  0.00           H  
ATOM   2331  H5   DT A   4       1.859  14.907  22.827  1.00  0.00           H  
ATOM   2332  H6   DT A   4       2.130  13.542  23.900  1.00  0.00           H  
ATOM   2333  H7   DT A   4       4.097  14.398  24.784  1.00  0.00           H  
ATOM   2334  H8   DT A   4       3.595  19.069  27.843  1.00  0.00           H  
ATOM   2335  H9   DT A   4       3.090  17.418  28.229  1.00  0.00           H  
ATOM   2336  H10  DT A   4       1.888  18.637  27.789  1.00  0.00           H  
ATOM   2337  H11  DT A   4       3.515  15.907  26.395  1.00  0.00           H  
ATOM   2338  P    DT A   5       3.480  10.826  22.707  1.00  0.00           P  
ATOM   2339  OP1  DT A   5       4.943  10.732  22.656  1.00  0.00           O  
ATOM   2340  OP2  DT A   5       2.641   9.633  22.443  1.00  0.00           O1-
ATOM   2341  O5'  DT A   5       3.082  11.346  24.259  1.00  0.00           O  
ATOM   2342  C5'  DT A   5       1.804  11.049  24.748  1.00  0.00           C  
ATOM   2343  C4'  DT A   5       1.839   9.691  25.449  1.00  0.00           C  
ATOM   2344  O4'  DT A   5       2.454   9.872  26.717  1.00  0.00           O  
ATOM   2345  C3'  DT A   5       0.442   9.167  25.794  1.00  0.00           C  
ATOM   2346  C2'  DT A   5       0.696   8.306  27.019  1.00  0.00           C  
ATOM   2347  C1'  DT A   5       2.038   8.844  27.549  1.00  0.00           C  
ATOM   2348  N1   DT A   5       1.960   9.400  28.963  1.00  0.00           N  
ATOM   2349  C2   DT A   5       1.089  10.465  29.267  1.00  0.00           C  
ATOM   2350  O2   DT A   5       0.403  11.040  28.430  1.00  0.00           O  
ATOM   2351  N3   DT A   5       1.080  10.918  30.578  1.00  0.00           N  
ATOM   2352  C4   DT A   5       1.841  10.409  31.620  1.00  0.00           C  
ATOM   2353  O4   DT A   5       1.767  10.932  32.728  1.00  0.00           O  
ATOM   2354  C5   DT A   5       2.735   9.309  31.253  1.00  0.00           C  
ATOM   2355  C7   DT A   5       3.605   8.701  32.342  1.00  0.00           C  
ATOM   2356  C6   DT A   5       2.746   8.859  29.970  1.00  0.00           C  
ATOM   2357  O1   DT A   5      -0.149   8.400  24.764  1.00  0.00           O  
ATOM   2358  H3   DT A   5       0.400  11.629  30.807  1.00  0.00           H  
ATOM   2359  H1   DT A   5       1.481  11.842  25.413  1.00  0.00           H  
ATOM   2360  H2   DT A   5       1.110  11.024  23.901  1.00  0.00           H  
ATOM   2361  H3   DT A   5       2.401   8.944  24.879  1.00  0.00           H  
ATOM   2362  H4   DT A   5      -0.219   9.995  26.053  1.00  0.00           H  
ATOM   2363  H5   DT A   5      -0.103   8.365  27.754  1.00  0.00           H  
ATOM   2364  H6   DT A   5       2.800   8.063  27.552  1.00  0.00           H  
ATOM   2365  H7   DT A   5       2.982   8.299  33.141  1.00  0.00           H  
ATOM   2366  H8   DT A   5       4.258   9.459  32.772  1.00  0.00           H  
ATOM   2367  H9   DT A   5       4.227   7.889  31.962  1.00  0.00           H  
ATOM   2368  H10  DT A   5       3.411   8.040  29.725  1.00  0.00           H  
ATOM   2369  H11  DT A   5      -0.025   8.853  23.936  1.00  0.00           H  
ATOM   2370  H12  DT A   5       0.836   7.260  26.747  1.00  0.00           H  
HETATM 2371 CA    CA A 150       6.203  13.214  16.576  1.00 20.53          Ca2+
HETATM 2372  O   HOH A 178       8.401  13.872  16.876  0.99 19.55           O  
HETATM 2373  H1  HOH A 178       8.302  14.884  16.882  1.00  0.00           H  
HETATM 2374  H2  HOH A 178       9.010  13.627  17.654  1.00  0.00           H  
HETATM 2375  O   HOH A 187       7.187  12.729  15.112  1.00 21.73           O  
HETATM 2376  H1  HOH A 187       7.017  12.270  14.231  1.00  0.00           H  
HETATM 2377  H2  HOH A 187       8.131  13.120  15.087  1.00  0.00           H  
HETATM 2378  O   HOH A 195       5.664  11.088  17.254  1.00 26.10           O  
HETATM 2379  H1  HOH A 195       6.488  10.523  17.452  1.00  0.00           H  
HETATM 2380  H2  HOH A 195       4.853  10.526  17.439  1.00  0.00           H  
HETATM 2381  O   HOH A 225       6.405   9.479  20.454  0.50 18.09           O  
HETATM 2382  H1  HOH A 225       7.031  10.079  20.965  1.00  0.00           H  
HETATM 2383  H2  HOH A 225       6.896   9.187  19.614  1.00  0.00           H  
CONECT 2194 2200
CONECT 2200 2194
CONECT 2204 2205 2223 2224 2220
CONECT 2205 2204 2206 2207 2225
CONECT 2206 2205 2211
CONECT 2207 2205 2208 2209 2226
CONECT 2208 2207 2235
CONECT 2209 2207 2210 2211 2227
CONECT 2210 2209 2221
CONECT 2211 2206 2209 2212 2228
CONECT 2212 2211 2213 2219
CONECT 2213 2212 2214 2215
CONECT 2213 2214
CONECT 2214 2213
CONECT 2214 2213
CONECT 2215 2213 2216 2222
CONECT 2216 2215 2217 2218
CONECT 2216 2217
CONECT 2217 2216
CONECT 2217 2216
CONECT 2218 2216 2219 2229
CONECT 2218 2219
CONECT 2219 2212 2218 2230
CONECT 2219 2218
CONECT 2220 2204 2231
CONECT 2221 2210 2232 2233 2234
CONECT 2222 2215
CONECT 2223 2204
CONECT 2224 2204
CONECT 2225 2205
CONECT 2226 2207
CONECT 2227 2209
CONECT 2228 2211
CONECT 2229 2218
CONECT 2230 2219
CONECT 2231 2220
CONECT 2232 2221
CONECT 2233 2221
CONECT 2234 2221
CONECT 2235 2208 2236 2237 2238
CONECT 2235 2236
CONECT 2236 2235
CONECT 2236 2235
CONECT 2237 2235
CONECT 2238 2235 2239
CONECT 2239 2238 2240 2258 2259
CONECT 2240 2239 2241 2242 2260
CONECT 2241 2240 2246
CONECT 2242 2240 2243 2244 2261
CONECT 2243 2242 2269
CONECT 2244 2242 2245 2246 2262
CONECT 2245 2244 2255
CONECT 2246 2241 2244 2247 2263
CONECT 2247 2246 2248 2254
CONECT 2248 2247 2249 2250
CONECT 2248 2249
CONECT 2249 2248
CONECT 2249 2248
CONECT 2250 2248 2251
CONECT 2250 2251
CONECT 2251 2250 2252 2253
CONECT 2251 2250
CONECT 2252 2251 2256 2257
CONECT 2253 2251 2254 2264
CONECT 2253 2254
CONECT 2254 2247 2253 2265
CONECT 2254 2253
CONECT 2255 2245 2266 2267 2268
CONECT 2256 2252
CONECT 2257 2252
CONECT 2258 2239
CONECT 2259 2239
CONECT 2260 2240
CONECT 2261 2242
CONECT 2262 2244
CONECT 2263 2246
CONECT 2264 2253
CONECT 2265 2254
CONECT 2266 2255
CONECT 2267 2255
CONECT 2268 2255
CONECT 2269 2243 2270 2271 2272
CONECT 2269 2270
CONECT 2270 2269
CONECT 2270 2269
CONECT 2271 2269
CONECT 2272 2269 2273
CONECT 2273 2272 2274 2296 2297
CONECT 2274 2273 2275 2276 2298
CONECT 2275 2274 2280
CONECT 2276 2274 2277 2278 2299
CONECT 2277 2276 2306
CONECT 2278 2276 2279 2280 2300
CONECT 2279 2278 2292
CONECT 2280 2275 2278 2281 2301
CONECT 2281 2280 2282 2291
CONECT 2282 2281 2283 2302
CONECT 2282 2283
CONECT 2283 2282 2284
CONECT 2283 2282
CONECT 2284 2283 2285 2291
CONECT 2284 2291
CONECT 2285 2284 2286 2287
CONECT 2285 2286
CONECT 2286 2285
CONECT 2286 2285
CONECT 2287 2285 2288 2293
CONECT 2288 2287 2289 2290
CONECT 2288 2290
CONECT 2289 2288 2294 2295
CONECT 2290 2288 2291
CONECT 2290 2288
CONECT 2291 2281 2284 2290
CONECT 2291 2284
CONECT 2292 2279 2303 2304 2305
CONECT 2293 2287
CONECT 2294 2289
CONECT 2295 2289
CONECT 2296 2273
CONECT 2297 2273
CONECT 2298 2274
CONECT 2299 2276
CONECT 2300 2278
CONECT 2301 2280
CONECT 2302 2282
CONECT 2303 2292
CONECT 2304 2292
CONECT 2305 2292
CONECT 2306 2277 2307 2308 2309
CONECT 2306 2307
CONECT 2307 2306
CONECT 2307 2306
CONECT 2308 2306
CONECT 2309 2306 2310
CONECT 2310 2309 2311 2327 2328
CONECT 2311 2310 2312 2313 2329
CONECT 2312 2311 2316
CONECT 2313 2311 2314 2315 2330
CONECT 2314 2313 2338
CONECT 2315 2313 2316 2331 2332
CONECT 2316 2312 2315 2317 2333
CONECT 2317 2316 2318 2325
CONECT 2318 2317 2319 2320
CONECT 2318 2319
CONECT 2319 2318
CONECT 2319 2318
CONECT 2320 2318 2321 2326
CONECT 2321 2320 2322 2323
CONECT 2321 2322
CONECT 2322 2321
CONECT 2322 2321
CONECT 2323 2321 2324 2325
CONECT 2323 2325
CONECT 2324 2323 2334 2335 2336
CONECT 2325 2317 2323 2337
CONECT 2325 2323
CONECT 2326 2320
CONECT 2327 2310
CONECT 2328 2310
CONECT 2329 2311
CONECT 2330 2313
CONECT 2331 2315
CONECT 2332 2315
CONECT 2333 2316
CONECT 2334 2324
CONECT 2335 2324
CONECT 2336 2324
CONECT 2337 2325
CONECT 2338 2314 2339 2340 2341
CONECT 2338 2339
CONECT 2339 2338
CONECT 2339 2338
CONECT 2340 2338
CONECT 2341 2338 2342
CONECT 2342 2341 2343 2359 2360
CONECT 2343 2342 2344 2345 2361
CONECT 2344 2343 2347
CONECT 2345 2343 2346 2362 2357
CONECT 2346 2345 2347 2363 2370
CONECT 2347 2344 2346 2348 2364
CONECT 2348 2347 2349 2356
CONECT 2349 2348 2350 2351
CONECT 2349 2350
CONECT 2350 2349
CONECT 2350 2349
CONECT 2351 2349 2352 2358
CONECT 2352 2351 2353 2354
CONECT 2352 2353
CONECT 2353 2352
CONECT 2353 2352
CONECT 2354 2352 2355 2356
CONECT 2354 2356
CONECT 2355 2354 2365 2366 2367
CONECT 2356 2348 2354 2368
CONECT 2356 2354
CONECT 2357 2345 2369
CONECT 2358 2351
CONECT 2359 2342
CONECT 2360 2342
CONECT 2361 2343
CONECT 2362 2345
CONECT 2363 2346
CONECT 2364 2347
CONECT 2365 2355
CONECT 2366 2355
CONECT 2367 2355
CONECT 2368 2356
CONECT 2369 2357
CONECT 2370 2346
CONECT 2371  565
CONECT 2372 2373 2374
CONECT 2373 2372
CONECT 2374 2372
CONECT 2375 2376 2377
CONECT 2376 2375
CONECT 2377 2375
CONECT 2378 2379 2380
CONECT 2379 2378
CONECT 2380 2378
CONECT 2381 2382 2383
CONECT 2382 2381
CONECT 2383 2381
ENDMDL
END   
